# Supplementary material for: Interplay of defect levels and rare earth emission centers in multimode luminescent phosphors
Source: Nat Commun. 2022 Dec 8;13:7589. doi: 10.1038/s41467-022-35366-3 (PMC9732309; doi:10.1038/s41467-022-35366-3)
Supplement: Supplementary file 2 — Source Data [file 41467_2022_35366_MOESM2_ESM.xlsx]

## Sheet: Figure 1b
Figure 1b
Excitation and emission spectra of NGT:0.1%Pr3+ at 77 K					Peak fit					Temperature dependent PLE spectra NGT:0.1%Pr3+
Excitation		Emission			Band to band		IVCT			Temperature	77 K	100 K	140 K	180 K	220 K	260 K	300 K		Temperature dependent PL intensity NGT:0.1%Pr3+
wavenumber ( ×103 cm-1)	Intensity	wavenumber ( ×103 cm-1)	Intensity		wavenumber ( ×103 cm-1)	Intensity	wavenumber ( ×103 cm-1)	Intensity		Wavelength (nm)	Intensity	Intensity	Intensity	Intensity	Intensity	Intensity	Intensity		Temperature	Intensity
40	0	40	0		40	0.000170878	40	7.68391e-10		250	1.08243	1.23988	1.32571	1.59035	2.22385	3.85411	3.80582		77	0.15591
39.6825	-0.0017	39.6825	-0.0017		39.5342	0.000291408	34.6195	4.37619e-05		252	1.06222	1.10847	1.32946	1.82382	2.52211	3.59188	4.11686		100	0.1666
39.3701	-0.00767	39.3701	-0.00767		38.664	0.000776769	34.2799	8.33113e-05		254	1.02015	1.11421	1.48852	1.96069	2.68863	3.90489	4.05266		140	0.29068
39.0625	0.00232	39.0625	0.00232		37.8683	0.00186	33.6424	0.000271184		256	1.05996	1.12971	1.55507	1.96087	2.79679	4.18031	4.22414		180	0.4628
38.7597	-0.00863	38.7597	-0.00863		37.1395	0.00404	33.0563	0.000773223		258	0.9923	1.14259	1.62314	2.12679	3.03419	4.36346	4.34745		220	0.67529
38.4615	-0.0011	38.4615	-0.0011		36.4711	0.00801	32.5168	0.00195		260	1.01951	1.05882	1.66192	2.25327	3.28421	4.38161	4.54862		260	0.8867
38.1679	0.00331	38.1679	0.00331		35.8572	0.01468	32.0197	0.00443		262	1.03067	1.14134	1.68119	2.36701	3.31832	4.62045	4.65906		300	1
37.8788	0.00677	37.8788	0.00677		35.2928	0.025	31.5613	0.00911		264	1.0371	1.14687	1.77822	2.47122	3.49634	4.81055	4.82093
37.594	0.00457	37.594	0.00457		34.7735	0.03987	31.1384	0.01712		266	1.01713	1.13365	1.7284	2.5877	3.68659	4.99395	4.87213
37.3134	0.01049	37.3134	0.01049		34.2955	0.05995	30.7481	0.02972		268	1.03886	1.15312	1.80801	2.67281	3.86732	5.14052	5.09977
37.037	0.00833	37.037	0.00833		33.8552	0.0855	30.3877	0.04802		270	1.01908	1.16695	1.85258	2.73601	3.95097	5.3766	5.33655
36.7647	0.01425	36.7647	0.01425		33.4497	0.11631	30.0551	0.07281		272	1.04077	1.17907	1.93939	2.80343	4.09541	5.50907	5.46847
36.4963	0.01934	36.4963	0.01934		33.0761	0.1517	29.748	0.10427		274	1.05821	1.19293	1.9599	2.9728	4.23431	5.71109	5.55025
36.2319	0.02964	36.2319	0.02964		32.732	0.19061	29.4647	0.14199		276	1.10238	1.18744	1.98082	3.07155	4.38995	5.89495	5.72082
35.9712	0.02696	35.9712	0.02696		32.4153	0.23172	29.2034	0.1849		278	1.07998	1.17638	2.02895	3.12749	4.46248	5.99973	5.83341
35.7143	0.03038	35.7143	0.03038		32.1238	0.27361	28.9626	0.2315		280	1.08886	1.21719	2.04017	3.2321	4.62758	6.14298	6.00032
35.461	0.03508	35.461	0.03508		31.8559	0.31495	28.741	0.28001		282	1.10426	1.22691	2.09349	3.27574	4.75285	6.42102	6.16448
35.2113	0.03574	35.2113	0.03574		31.6097	0.35455	28.5371	0.32864		284	1.099	1.26288	2.17881	3.39777	4.97467	6.61969	6.25884
34.965	0.0415	34.965	0.0415		31.384	0.39147	28.3498	0.37575		286	1.11989	1.26109	2.28382	3.56821	5.19402	6.91596	6.56818
34.7222	0.04904	34.7222	0.04904		31.1773	0.42506	28.1782	0.42		288	1.14987	1.34821	2.28627	3.67198	5.31828	7.20283	6.79919
34.4828	0.05667	34.4828	0.05667		30.9882	0.45494	28.021	0.4604		290	1.18036	1.3439	2.35994	3.8109	5.56741	7.3641	7.17262
34.2466	0.06555	34.2466	0.06555		30.8158	0.48096	27.8775	0.49636		292	1.21723	1.41892	2.44564	3.93675	5.69813	7.69634	7.35035
34.0136	0.07531	34.0136	0.07531		30.6588	0.50318	27.7468	0.52762		294	1.25866	1.47484	2.50037	4.05097	5.90829	8.0837	7.67892
33.7838	0.08257	33.7838	0.08257		30.5162	0.5218	27.6281	0.55419		296	1.28725	1.53787	2.63725	4.3092	6.18957	8.48225	8.06552
33.557	0.10152	33.557	0.10152		30.3873	0.53713	27.5205	0.57632		298	1.37581	1.60418	2.81159	4.47364	6.46089	8.83156	8.62249
33.3333	0.12535	33.3333	0.12535		30.2709	0.54953	27.4234	0.59439		300	1.48944	1.70869	3.00391	4.73683	6.78764	9.42275	9.12196
33.1126	0.13817	33.1126	0.13817		30.1664	0.55939	27.3362	0.60885		302	1.5465	1.82269	3.10666	4.94624	7.18629	9.84404	9.6482
32.8947	0.15844	32.8947	0.15844		30.073	0.56708	27.2581	0.6202		304	1.64187	1.94186	3.37442	5.12942	7.56537	10.4677	10.2812
32.6797	0.1899	32.6797	0.1899		29.9899	0.57299	27.1886	0.62895		306	1.79466	2.10661	3.56543	5.48784	7.92506	11.1135	10.9918
32.4675	0.22047	32.4675	0.22047		29.9164	0.57743	27.1272	0.63555		308	1.94286	2.26751	3.79899	5.78347	8.38557	11.639	11.7809
32.2581	0.24581	32.2581	0.24581		29.8518	0.5807	27.0732	0.64042		310	2.06419	2.43152	4.02271	6.07546	8.81247	12.3701	12.5008
32.0513	0.27618	32.0513	0.27618		29.7955	0.58305	27.0261	0.64394		312	2.2114	2.59795	4.31803	6.45754	9.28811	13.1712	13.1876
31.8471	0.30242	31.8471	0.30242		29.7469	0.58471	26.9854	0.64641		314	2.33739	2.76089	4.62069	6.79668	9.79537	13.7113	13.9741
31.6456	0.33015	31.6456	0.33015		29.7053	0.58584	26.9506	0.6481		316	2.471	2.9413	4.8587	7.18793	10.2706	14.4477	14.8637
31.4465	0.37	31.4465	0.37		29.6702	0.58658	26.9212	0.64922		318	2.66684	3.19694	5.1359	7.5765	10.7564	15.3507	15.6906
31.25	0.40808	31.25	0.40808		29.6411	0.58706	26.8968	0.64993		320	2.8536	3.39179	5.42823	7.9272	11.3626	15.9648	16.5999
31.0559	0.44177	31.0559	0.44177		29.6172	0.58735	26.8768	0.65036		322	3.01781	3.61367	5.75983	8.35874	11.8574	16.7748	17.4095
30.8642	0.47607	30.8642	0.47607		29.5981	0.58751	26.8608	0.65061		324	3.18511	3.79944	6.13964	8.86665	12.447	17.5004	18.2387
30.6748	0.52434	30.6748	0.52434		29.5833	0.5876	26.8484	0.65074		326	3.42415	4.07166	6.50378	9.29636	12.9983	18.3676	19.2011
30.4878	0.56117	30.4878	0.56117		29.5721	0.58765	26.8391	0.65081		328	3.60451	4.23402	6.88099	9.76006	13.6997	19.1009	19.996
30.303	0.60288	30.303	0.60288		29.5642	0.58767	26.8324	0.65083		330	3.80989	4.54449	7.31505	10.3122	14.1867	19.8843	20.7813
30.1205	0.64625	30.1205	0.64625		29.5588	0.58767	26.8279	0.65085		332	4.02378	4.78113	7.65211	10.6346	14.7612	20.5471	21.6298
29.9401	0.68141	29.9401	0.68141		29.5556	0.58767	26.8252	0.65085		334	4.19555	5.00582	7.95011	11.0195	15.2258	21.235	22.3692
29.7619	0.70198	29.7619	0.70198		29.5539	0.58768	26.8238	0.65085		336	4.29241	5.17516	8.24416	11.4102	15.6329	21.9146	23.0636
29.5858	0.73245	29.5858	0.73245		29.5533	0.58768	26.8233	0.65085		338	4.4401	5.33119	8.45594	11.4867	15.9836	22.2027	23.7395
29.4118	0.75613	29.4118	0.75613		29.5532	0.58768	26.8232	0.65085		340	4.55294	5.32935	8.52107	11.6031	16.0556	22.5374	24.2456
29.2398	0.778	29.2398	0.778		29.5531	0.58768	26.8231	0.65085		342	4.65653	5.45833	8.67963	11.799	16.0919	22.7154	24.5395
29.0698	0.77835	29.0698	0.77835		29.5524	0.58768	26.8226	0.65085		344	4.64963	5.51178	8.60979	11.5185	15.9322	22.783	24.8406
28.9017	0.78658	28.9017	0.78658		29.5505	0.58767	26.8211	0.65085		346	4.6832	5.538	8.52918	11.3194	15.7138	22.7908	25.0574
28.7356	0.78466	28.7356	0.78466		29.5467	0.58767	26.8182	0.65084		348	4.66465	5.39136	8.31737	11.0714	15.3884	22.4502	25.0545
28.5714	0.78627	28.5714	0.78627		29.5405	0.58766	26.8135	0.65083		350	4.66422	5.37127	7.99131	10.6303	14.8472	22.0453	24.8012
28.4091	0.79119	28.4091	0.79119		29.5313	0.58764	26.8064	0.6508		352	4.68079	5.30406	7.52454	9.94905	14.3505	21.4175	24.5921
28.2486	0.80093	28.2486	0.80093		29.5184	0.58758	26.7965	0.65073		354	4.7221	5.33435	7.12229	9.45754	13.3617	20.7091	24.0741
28.0899	0.82501	28.0899	0.82501		29.5012	0.58746	26.7834	0.65058		356	4.83698	5.36271	6.74539	9.002	12.6997	19.8102	23.0588
27.933	0.85498	27.933	0.85498		29.4793	0.58723	26.7666	0.6503		358	4.98213	5.48977	6.3396	8.30575	12.0578	18.484	22.0657
27.7778	0.8745	27.7778	0.8745		29.4519	0.58685	26.7457	0.64981		360	5.07359	5.58905	6.18412	8.00227	11.3109	17.4346	20.8835
27.6243	0.91175	27.6243	0.91175		29.4185	0.58621	26.7201	0.64902		362	5.25607	5.73532	6.06286	7.761	10.8024	16.2001	19.4203
27.4725	0.91034	27.4725	0.91034		29.3786	0.5852	26.6895	0.64776		364	5.24019	5.74815	5.83047	7.47458	10.3581	15.0181	18.0727
27.3224	0.90083	27.3224	0.90083		29.3315	0.58368	26.6535	0.64587		366	5.18271	5.668	5.76559	7.25976	9.88392	14.1036	16.5464
27.1739	0.89109	27.1739	0.89109		29.2768	0.58146	26.6116	0.6431		368	5.12403	5.71147	5.64751	7.05216	9.56148	13.26	15.2767
27.027	0.86833	27.027	0.86833		29.214	0.57829	26.5634	0.63916		370	4.99855	5.54021	5.48724	6.7775	9.26577	12.4632	14.1262
26.8817	0.84159	26.8817	0.84159		29.1426	0.57391	26.5085	0.63371		372	4.85263	5.38931	5.26822	6.54965	8.89943	11.8355	13.231
26.738	0.80006	26.738	0.80006		29.062	0.56797	26.4467	0.62633		374	4.63084	5.23406	5.12219	6.32952	8.59186	11.4251	12.233
26.5957	0.77039	26.5957	0.77039		28.972	0.56011	26.3774	0.61657		376	4.46986	4.96068	4.85338	6.02553	8.25073	10.7916	11.5977
26.455	0.73061	26.455	0.73061		28.872	0.54989	26.3004	0.60392		378	4.25706	4.68337	4.64656	5.725	7.90843	10.3502	11.0256
26.3158	0.67688	26.3158	0.67688		28.7617	0.53687	26.2154	0.58784		380	3.97264	4.44166	4.42281	5.42641	7.47916	9.83233	10.3772
26.178	0.6318	26.178	0.6318		28.6408	0.52062	26.1221	0.56784		382	3.73258	4.25835	4.11938	5.1353	7.12389	9.41656	9.88124
26.0417	0.59656	26.0417	0.59656		28.5089	0.5007	26.0203	0.54343		384	3.54309	3.93227	3.85393	4.86808	6.77522	9.0551	9.45657
25.9067	0.54734	25.9067	0.54734		28.366	0.47677	25.9096	0.51428		386	3.2818	3.65518	3.60205	4.57849	6.4363	8.53483	8.85928
25.7732	0.49507	25.7732	0.49507		28.2116	0.44863	25.79	0.48023		388	3.00487	3.45048	3.32453	4.20191	6.07536	8.14418	8.39413
25.641	0.45354	25.641	0.45354		28.0458	0.41625	25.6613	0.44137		390	2.78307	3.13502	3.06948	3.91766	5.66273	7.67743	7.9741
25.5102	0.40869	25.5102	0.40869		27.8683	0.37985	25.5232	0.39815		392	2.54419	2.86687	2.83555	3.63792	5.21617	7.15323	7.47089
25.3807	0.36785	25.3807	0.36785		27.6791	0.33997	25.3758	0.35141		394	2.32594	2.61641	2.59128	3.31957	4.83964	6.70781	7.07151
25.2525	0.32201	25.2525	0.32201		27.4782	0.2975	25.2189	0.30237		396	2.082	2.39638	2.35529	3.02369	4.43127	6.18054	6.54996
25.1256	0.28494	25.1256	0.28494		27.2657	0.25363	25.0526	0.25265		398	1.8831	2.11656	2.13608	2.79106	4.10068	5.7919	6.18229
25	0.2498	25	0.2498		27.0416	0.20983	24.8768	0.20409		400	1.69406	1.88683	1.92572	2.5222	3.85876	5.47941	5.74805
24.8756	0.21701	24.8756	0.21701		26.8061	0.16774	24.6915	0.1586		402	1.51708	1.70955	1.74858	2.35361	3.53062	5.09457	5.39165
24.7525	0.18386	24.7525	0.18386		26.5594	0.12893	24.497	0.11793		404	1.33828	1.51213	1.55765	2.1105	3.22473	4.64522	4.90865
24.6305	0.15452	24.6305	0.15452		26.3017	0.09479	24.2933	0.08341		406	1.17904	1.34834	1.40924	1.88676	2.94019	4.2268	4.49506
24.5098	0.13009	24.5098	0.13009		26.0334	0.06628	24.0804	0.05574		408	1.04497	1.17103	1.2543	1.71184	2.59983	3.8523	4.10264
24.3902	0.10267	24.3902	0.10267		25.7547	0.04378	23.8588	0.03495		410	0.8956	1.02778	1.1082	1.5283	2.37818	3.4043	3.57813
24.2718	0.08638	24.2718	0.08638		25.466	0.02714	23.6285	0.0204		412	0.80333	0.89357	0.97413	1.37006	2.11614	3.1034	3.28919
24.1546	0.06563	24.1546	0.06563		25.1678	0.01567	23.3899	0.01099		414	0.68814	0.77136	0.87506	1.24611	1.91388	2.79561	2.98347
24.0385	0.05103	24.0385	0.05103		24.8606	0.00835	23.1431	0.00541		416	0.60451	0.67367	0.7885	1.12395	1.6955	2.51912	2.66013
23.9234	0.04027	23.9234	0.04027		24.5447	0.00408	22.8886	0.00241		418	0.54061	0.59937	0.70903	0.99641	1.53622	2.233	2.38623
23.8095	0.02827	23.8095	0.02827		24.2208	0.0018	22.6267	0.000962839		420	0.47037	0.52302	0.62864	0.86957	1.34894	1.93162	2.05672
23.6967	0.01947	23.6967	0.01947		23.8894	0.000715832	--			422	0.41651	0.44718	0.57427	0.80486	1.25215	1.75014	1.84797
23.5849	0.01326	23.5849	0.01326		23.551	0.000252033	--			424	0.37596	0.41224	0.51441	0.74281	1.11632	1.56863	1.6282
23.4742	0.00661	23.4742	0.00661		23.2062	7.77675e-05	--			426	0.33319	0.36134	0.48579	0.68375	1.05501	1.40942	1.43031
23.3645	0.00156	23.3645	0.00156		22.8558	2.07577e-05	--			428	0.29855	0.32933	0.44376	0.6413	0.93059	1.25602	1.25092
23.2558	4.6303e-05	23.2558	4.6303e-05		22.6785	1.0113e-05	--			430	0.28212	0.30653	0.41882	0.60474	0.8753	1.10788	1.13522
23.1482	0.000969658	23.1482	0.000969658		--		--			432	0.27818	0.2943	0.39788	0.56175	0.82507	1.04396	1.01676
23.0415	-0.00086606	23.0415	-0.00086606		--		--			434	0.26008	0.27628	0.38969	0.54468	0.76673	0.92406	0.92967
22.9358	-0.000155185	22.9358	-0.000155185		--		--			436	0.25672	0.27523	0.36847	0.53359	0.73065	0.88061	0.84023
22.8311	0.00055718	22.8311	0.00055718		--		--			438	0.25702	0.27806	0.36905	0.47817	0.68	0.80338	0.76152
22.7273	0.00439	22.7273	0.00439		--		--			440	0.27336	0.28586	0.37989	0.51048	0.73204	0.82901	0.75562
22.6244	0.00877	22.6244	0.00877		--		--			442	0.29245	0.31044	0.39138	0.53243	0.74462	0.82171	0.77917
22.5225	0.0192	22.5225	0.0192		--		--			444	0.34268	0.37499	0.43794	0.61091	0.81336	0.9162	0.85363
22.4215	0.04382	22.4215	0.04382		--		--			446	0.46568	0.49191	0.53637	0.71019	1.02183	1.09831	1.00499
22.3214	0.09554	22.3214	0.09554		--		--			448	0.72776	0.79621	0.7547	0.96295	1.28091	1.41888	1.2816
22.2222	0.15803	22.2222	0.15803		--		--			450	1.04507	1.12574	0.96279	1.12425	1.5042	1.63465	1.5339
22.1239	0.16104	22.1239	0.16104		--		--			452	1.05719	1.17757	1.02912	1.2383	1.69352	1.9006	1.77629
22.0264	0.10795	22.0264	0.10795		--		--			454	0.78137	0.86585	0.87644	1.10421	1.57786	1.82717	1.77195
21.9298	0.10586	21.9298	0.10586		--		--			456	0.76734	0.87203	0.86674	1.11479	1.58559	1.90846	1.87213
21.8341	0.13969	21.8341	0.13969		--		--			458	0.9376	1.07415	1.00608	1.21898	1.71696	1.9747	1.93329
21.7391	0.09645	21.7391	0.09645		--		--			460	0.7123	0.80161	0.793	0.97368	1.38145	1.67441	1.65192
21.645	0.04985	21.645	0.04985		--		--			462	0.46981	0.52071	0.55602	0.67374	0.95047	1.20154	1.24628
21.5517	0.03411	21.5517	0.03411		--		--			464	0.3857	0.43906	0.45364	0.56631	0.79099	0.98738	1.02773
21.4592	0.04062	21.4592	0.04062		--		--			466	0.41577	0.46001	0.48011	0.57296	0.77572	0.95217	0.98449
21.3675	0.04525	21.3675	0.04525		--		--			468	0.43619	0.48365	0.47121	0.53457	0.72449	0.88331	0.89454
21.2766	0.065	21.2766	0.065		--		--			470	0.53421	0.59415	0.5528	0.65904	0.89814	1.03345	1.03612
21.1864	0.0928	21.1864	0.0928		--		--			472	0.67352	0.74974	0.68339	0.80978	1.09006	1.23808	1.20164
21.097	0.1122	21.097	0.1122		--		--			474	0.76971	0.84646	0.75303	0.87415	1.17211	1.32382	1.27459
21.0084	0.15478	21.0084	0.15478		--		--			476	0.9849	1.07291	0.93065	1.049	1.42721	1.58417	1.49727
20.9205	0.16034	20.9205	0.16034		--		--			478	1.01008	1.09919	0.94114	1.05415	1.38167	1.59305	1.53323
20.8333	0.11437	20.8333	0.11437		--		--			480	0.77081	0.85794	0.79422	0.92931	1.28625	1.54267	1.47639
20.7469	0.08898	20.7469	0.08898		--		--			482	0.63715	0.71827	0.68873	0.81686	1.1439	1.35249	1.35758
20.6612	0.04584	20.6612	0.04584		--		--			484	0.41242	0.46227	0.49815	0.6328	0.88904	1.09933	1.11735
20.5761	0.01771	20.5761	0.01771		--		--			486	0.26473	0.29572	0.35495	0.4617	0.6707	0.84927	0.88051
20.4918	0.01021	20.4918	0.01021		--		--			488	0.22288	0.23722	0.29205	0.39152	0.52937	0.69071	0.73499
20.4082	0.01221	20.4082	0.01221		--		--			490	0.22983	0.24834	0.28411	0.38536	0.53699	0.64698	0.68289
20.3252	0.07247	20.3252	0.07247		--		--			492	0.53571	0.56516	0.52517	0.6026	0.81555	0.91631	0.89558
20.2429	0.15714	20.2429	0.15714		--		--			494	0.96689	1.03214	0.87288	0.99981	1.30847	1.4035	1.31613
20.1613	0.06766	20.1613	0.06766		--		--			496	0.50435	0.5786	0.60314	0.75092	1.05519	1.22242	1.20506
20.0803	0.0146	20.0803	0.0146		--		--			498	0.22868	0.2603	0.32934	0.46691	0.67141	0.8108	0.83021
20	0.00011509	20	0.00011509		--		--			500	0.15099	0.15437	0.20553	0.30787	0.41283	0.53336	0.5556
19.9203	0.00133	19.9203	0.00133		--		--			502	0.14277	0.13495	0.18765	0.25747	0.35005	0.4209	0.43128
19.8413	0.00217	19.8413	0.00217		--		--			504	0.13198	0.13034	0.17	0.24793	0.3147	0.34248	0.3531
19.7629	9.79158e-05	19.7629	9.79158e-05		--		--			506	0.13396	0.13168	0.16268	0.22849	0.27828	0.28353	0.28299
19.685	-2.09184e-05	19.685	-2.09184e-05		--		--			508	0.13162	0.12565	0.14994	0.22342	0.25696	0.24285	0.21375
19.6078	0.00292	19.6078	0.00292		--		--			510	0.12718	0.1301	0.15245	0.21622	0.24395	0.213	0.17904
19.5312	-0.00079991	19.5312	-0.00079991		--		--			512	0.13034	0.12515	0.15447	0.20563	0.24084	0.1919	0.15734
19.4552	-0.00146	19.4552	-0.00146		--		--			514	0.12961	0.12135	0.15663	0.20588	0.23242	0.18396	0.14292
19.3798	-0.00132	19.3798	-0.00132		--		--			516	0.12632	0.12116	0.1541	0.20138	0.25099	0.16826	0.12584
19.305	-0.00109	19.305	-0.00109		--		--			518	0.12538	0.11905	0.14652	0.20116	0.2251	0.16776	0.12024
19.2308	0.000433613	19.2308	0.000433613		--		--			520	0.13238	0.1232	0.15006	0.20828	0.21738	0.16038	0.12028
19.1571	-0.000477013	19.1571	-0.000477013		--		--			522	0.13086	0.12157	0.14334	0.20304	0.22351	0.1583	0.11425
19.084	-0.00116	19.084	-0.00116		--		--			524	0.13235	0.12323	0.14744	0.20245	0.21787	0.1522	0.10502
19.0114	-0.00051885	19.0114	-0.00051885		--		--			526	0.12906	0.12205	0.1515	0.20332	0.22029	0.14511	0.10555
18.9394	0.0014	18.9394	0.0014		--		--			528	0.12953	0.11946	0.1476	0.19786	0.22047	0.13456	0.09741
18.8679	0.000372841	18.8679	0.000372841		--		--			530	0.12803	0.12157	0.15207	0.19992	0.21658	0.13995	0.10565
18.797	-0.000540472	18.797	-0.000540472		--		--			532	0.12494	0.12455	0.14246	0.18961	0.21053	0.12879	0.09684
18.7266	-0.00111	18.7266	-0.00111		--		--			534	0.12621	0.12137	0.14556	0.19084	0.21787	0.13069	0.09081
18.6567	-0.00172	18.6567	-0.00172		--		--			536	0.1241	0.12139	0.1493	0.19311	0.20973	0.13026	0.09
18.5874	-0.00143	18.5874	-0.00143		--		--			538	0.12764	0.12272	0.15092	0.19306	0.21583	0.12697	0.08811
18.5185	0	18.5185	0		--		--			540	0.13404	0.12285	0.14082	0.1915	0.20726	0.12225	0.08725
18.4502	-0.000864839	18.4502	-0.000864839		--		--			542	0.1324	0.12426	0.14198	0.18398	0.2121	0.12292	0.0842
18.3823	0.00126	18.3823	0.00126		--		--			544	0.12642	0.12233	0.14323	0.19059	0.20624	0.1145	0.0893
18.315	-0.00131	18.315	-0.00131		--		--			546	0.12812	0.12142	0.14885	0.1893	0.21406	0.11222	0.07745
18.2482	-0.000933594	18.2482	-0.000933594		--		--			548	0.13387	0.11928	0.14972	0.19318	0.20509	0.11293	0.07954
18.1818	-0.000628351	18.1818	-0.000628351		--		--			550	0.13047	0.12195	0.14123	0.18745	0.20298	0.11182	0.07557
18.1159	0.00161	18.1159	0.00161		--		--			552	--
18.0505	-0.000855544	18.0505	-0.000855544		--		--			554	--
17.9856	0.000653929	17.9856	0.000653929		--		--			556	--
17.9212	-0.00128	17.9212	-0.00128		--		--			558	--
17.8571	-0.0012	17.8571	-0.0012		--		--			560	--
17.7936	-0.00046224	17.7936	-0.00046224		--		--			562	--
17.7305	0.000307854	17.7305	0.000307854		--		--			564	--
17.6678	0.0007751	17.6678	0.0007751		--		--			566	--
17.6056	0.00143	17.6056	0.00143		--		--			568	--
17.5439	0.00186	17.5439	0.00186		--		--			570	--
17.4825	-0.000567486	17.4825	-0.000567486		--		--			572	--
17.4216	0.00307	17.4216	0.00307		--		--			574	--
17.3611	-0.000118424	17.3611	-0.000118424		--		--			576	--
17.301	6.08174e-05	17.301	6.08174e-05		--		--			578	--
17.2414	-0.00039556	17.2414	-0.00039556		--		--			580	--
17.1821	0	17.1821	0		--		--			582	--
17.1233	0.00264	17.1233	0.00264		--		--			584	--
17.0648	0.002	17.0648	0.002		--		--			586	--
17.0068	0.000541695	17.0068	0.000541695		--		--			588	--
16.9491	0.00038034	16.9491	0.00038034		--		--			590	--
16.8919	0.00222	16.8919	0.00222		--		--			592	--
16.835	0.00399	16.835	0.00399		--		--			594	--
16.7785	0.000843615	16.7785	0.000843615		--		--			596	--
16.7224	0.00302	16.7224	0.00302		--		--			598	--
16.6667	0.00986	16.6667	0.00986		--		--			600	--
16.6113	0.02268	16.6113	0.02268		--		--			602	--
16.5563	0.05312	16.5563	0.05312		--		--			604	--
16.5017	0.10891	16.5017	0.10891		--		--			606	--
16.4474	0.22503	16.4474	0.22503		--		--			608	--
16.3934	0.48464	16.3934	0.48464		--		--			610	--
16.3399	0.92721	16.3399	0.92721		--		--			612	--
16.2866	0.99747	16.2866	0.99747		--		--			614	--
16.2338	0.85405	16.2338	0.85405		--		--			616	--
16.1812	0.66983	16.1812	0.66983		--		--			618	--
16.129	0.4729	16.129	0.4729		--		--			620	--
16.0772	0.38263	16.0772	0.38263		--		--			622	--
16.0256	0.3544	16.0256	0.3544		--		--			624	--
15.9744	0.33056	15.9744	0.33056		--		--			626	--
15.9236	0.30222	15.9236	0.30222		--		--			628	--
15.873	0.26999	15.873	0.26999		--		--			630	--
15.8228	0.2257	15.8228	0.2257		--		--			632	--
15.7729	0.1792	15.7729	0.1792		--		--			634	--
15.7233	0.15565	15.7233	0.15565		--		--			636	--
15.674	0.14069	15.674	0.14069		--		--			638	--
15.625	0.12333	15.625	0.12333		--		--			640	--
15.5763	0.09858	15.5763	0.09858		--		--			642	--
15.528	0.07026	15.528	0.07026		--		--			644	--
15.4799	0.04745	15.4799	0.04745		--		--			646	--
15.4321	0.03684	15.4321	0.03684		--		--			648	--
15.3846	0.03387	15.3846	0.03387		--		--			650	--
15.3374	0.02648	15.3374	0.02648		--		--			652	--
15.2905	0.02143	15.2905	0.02143		--		--			654	--
15.2439	0.01824	15.2439	0.01824		--		--			656	--
15.1976	0.01629	15.1976	0.01629		--		--			658	--
15.1515	0.01729	15.1515	0.01729		--		--			660	--
15.1057	0.01532	15.1057	0.01532		--		--			662	--
15.0602	0.01532	15.0602	0.01532		--		--			664	--
15.015	0.01554	15.015	0.01554		--		--			666	--
14.9701	0.02665	14.9701	0.02665		--		--			668	--
14.9254	0.01232	14.9254	0.01232		--		--			670	--
14.881	0.01365	14.881	0.01365		--		--			672	--
14.8368	0.01544	14.8368	0.01544		--		--			674	--
14.7929	0.00875	14.7929	0.00875		--		--			676	--
14.7493	0.00881	14.7493	0.00881		--		--			678	--
14.7059	-0.000505803	14.7059	-0.000505803		--		--			680	--
14.6628	8.10218e-05	14.6628	8.10218e-05		--		--			682	--
14.6199	0.000419438	14.6199	0.000419438		--		--			684	--
14.5773	0	14.5773	0		--		--			686	--
14.5349	-0.000725137	14.5349	-0.000725137		--		--			688	--
14.4927	-0.000640316	14.4927	-0.000640316		--		--			690	--
14.4509	-0.00193	14.4509	-0.00193		--		--			692	--
14.4092	-0.00163	14.4092	-0.00163		--		--			694	--
14.3678	-0.000668445	14.3678	-0.000668445		--		--			696	--
14.3267	0.0027	14.3267	0.0027		--		--			698	--
14.2857	0.01127	14.2857	0.01127		--		--			700	--
14.245	0.01995	14.245	0.01995		--		--			702	--
14.2045	0.02447	14.2045	0.02447		--		--			704	--
14.1643	0.02312	14.1643	0.02312		--		--			706	--
14.1243	0.01918	14.1243	0.01918		--		--			708	--
14.0845	0.01704	14.0845	0.01704		--		--			710	--
14.0449	0.01208	14.0449	0.01208		--		--			712	--
14.0056	0.00758	14.0056	0.00758		--		--			714	--
13.9665	0.00361	13.9665	0.00361		--		--			716	--
13.9276	0.0023	13.9276	0.0023		--		--			718	--
13.8889	0.00154	13.8889	0.00154		--		--			720	--
13.8504	0.00161	13.8504	0.00161		--		--			722	--
13.8122	0.00352	13.8122	0.00352		--		--			724	--
13.7741	0.001	13.7741	0.001		--		--			726	--
13.7363	0	13.7363	0		--		--			728	--
13.6986	0.00215	13.6986	0.00215		--		--			730	--
13.6612	-8.23742e-05	13.6612	-8.23742e-05		--		--			732	--
13.624	-0.000433648	13.624	-0.000433648		--		--			734	--
13.587	-0.00132	13.587	-0.00132		--		--			736	--
13.5501	-0.00167	13.5501	-0.00167		--		--			738	--
13.5135	0.00101	13.5135	0.00101		--		--			740	--
13.4771	0.00458	13.4771	0.00458		--		--			742	--
13.4409	0.00826	13.4409	0.00826		--		--			744	--
13.4048	0.01838	13.4048	0.01838		--		--			746	--
13.369	0.02987	13.369	0.02987		--		--			748	--
13.3333	0.04405	13.3333	0.04405		--		--			750	--
13.2979	0.05777	13.2979	0.05777		--		--			752	--
13.2626	0.0778	13.2626	0.0778		--		--			754	--
13.2275	0.09782	13.2275	0.09782		--		--			756	--
13.1926	0.11739	13.1926	0.11739		--		--			758	--
13.1579	0.12224	13.1579	0.12224		--		--			760	--
13.1234	0.12173	13.1234	0.12173		--		--			762	--
13.089	0.10964	13.089	0.10964		--		--			764	--
13.0548	0.10133	13.0548	0.10133		--		--			766	--
13.0208	0.08574	13.0208	0.08574		--		--			768	--
12.987	0.07822	12.987	0.07822		--		--			770	--
12.9534	0.0646	12.9534	0.0646		--		--			772	--
12.9199	0.05142	12.9199	0.05142		--		--			774	--
12.8866	0.04602	12.8866	0.04602		--		--			776	--
12.8535	0.04127	12.8535	0.04127		--		--			778	--
12.8205	0.03271	12.8205	0.03271		--		--			780	--
12.7877	0.03121	12.7877	0.03121		--		--			782	--
12.7551	0.02654	12.7551	0.02654		--		--			784	--
12.7226	0.02373	12.7226	0.02373		--		--			786	--
12.6904	0.01633	12.6904	0.01633		--		--			788	--
12.6582	0.01394	12.6582	0.01394		--		--			790	--
12.6263	0.01299	12.6263	0.01299		--		--			792	--
12.5945	0.00634	12.5945	0.00634		--		--			794	--
12.5628	0.00452	12.5628	0.00452		--		--			796	--
12.5313	0.00228	12.5313	0.00228		--		--			798	--
12.5	0.000462554	12.5	0.000462554		--		--			800	--
12.4688	0.00255	12.4688	0.00255		--		--			802	--
12.4378	-0.000305657	12.4378	-0.000305657		--		--			804	--
12.407	-0.000940183	12.407	-0.000940183		--		--			806	--
12.3762	0.0047	12.3762	0.0047		--		--			808	--
12.3457	0.00706	12.3457	0.00706		--		--			810	--
12.3153	0.00375	12.3153	0.00375		--		--			812	--
12.285	0.01078	12.285	0.01078		--		--			814	--
12.2549	0.02011	12.2549	0.02011		--		--			816	--
12.2249	0.03553	12.2249	0.03553		--		--			818	--
12.1951	0.06668	12.1951	0.06668		--		--			820	--
12.1654	0.11019	12.1654	0.11019		--		--			822	--
12.1359	0.10324	12.1359	0.10324		--		--			824	--
12.1065	0.07686	12.1065	0.07686		--		--			826	--
12.0773	0.07154	12.0773	0.07154		--		--			828	--
12.0482	0.05227	12.0482	0.05227		--		--			830	--
12.0192	0.05861	12.0192	0.05861		--		--			832	--
11.9904	0.06076	11.9904	0.06076		--		--			834	--
11.9617	0.05194	11.9617	0.05194		--		--			836	--
11.9332	0.03947	11.9332	0.03947		--		--			838	--
11.9048	0.03201	11.9048	0.03201		--		--			840	--
11.8765	0.02656	11.8765	0.02656		--		--			842	--
11.8483	0.01609	11.8483	0.01609		--		--			844	--
11.8203	0.0167	11.8203	0.0167		--		--			846	--
11.7925	0.01316	11.7925	0.01316		--		--			848	--
11.7647	0.0136	11.7647	0.0136		--		--			850	--
11.7371	0.01961	11.7371	0.01961		--		--			852	--
11.7096	0.01907	11.7096	0.01907		--		--			854	--
11.6822	0.02187	11.6822	0.02187		--		--			856	--
11.655	0.01449	11.655	0.01449		--		--			858	--
11.6279	0.01273	11.6279	0.01273		--		--			860	--
11.6009	0.01784	11.6009	0.01784		--		--			862	--
11.5741	0.00236	11.5741	0.00236		--		--			864	--
11.5473	0.00379	11.5473	0.00379		--		--			866	--
11.5207	0.00186	11.5207	0.00186		--		--			868	--
11.4942	-0.0033	11.4942	-0.0033		--		--			870	--
11.4679	0.00148	11.4679	0.00148		--		--			872	--
11.4416	0.00613	11.4416	0.00613		--		--			874	--
11.4155	0.00116	11.4155	0.00116		--		--			876	--
11.3895	-0.02357	11.3895	-0.02357		--		--			878	--
11.3636	-0.01291	11.3636	-0.01291		--		--			880	--
11.3379	0.01197	11.3379	0.01197		--		--			882	--
11.3122	-0.00385	11.3122	-0.00385		--		--			884	--
11.2867	0.05794	11.2867	0.05794		--		--			886	--
11.2613	0.06943	11.2613	0.06943		--		--			888	--
11.236	0.11135	11.236	0.11135		--		--			890	--
11.2108	0.09975	11.2108	0.09975		--		--			892	--
11.1857	0.03635	11.1857	0.03635		--		--			894	--
11.1607	0.06728	11.1607	0.06728		--		--			896	--
11.1359	-0.01278	11.1359	-0.01278		--		--			898	--
11.1111	0	11.1111	0		--		--			900	--

## Sheet: Figure 1c
Figure 1c
Excitation and emission spectra of NGT:2%Er3+ at 77 K					Temperature dependent PLE spectra of NGT:2%Er3+
Excitation		Emission			Temperature	77 K	100 K	140 K	180 K	220 K	260 K	300 K		Temperature dependent PL intensity of NGT:2%Er3+
wavenumber ( ×103 cm-1)	Intensity	wavenumber ( ×103 cm-1)	Intensity		Wavelength (nm)	Intensity	Intensity	Intensity	Intensity	Intensity	Intensity	Intensity		Temperature	Intensity
40	0	19.9203	0.00265		250	146508	89087.8	84587.4	58114.6	71845	60882	37359.4		77	1
39.6825	0.00084015	19.8413	0.0025		252	152382	97990.5	56634.7	23266.3	60462.2	45221.9	30495.6		100	0.97367
39.3701	-0.00233	19.7629	0.00249		254	129473	81431	44210.4	37141.1	37894.7	25547	33981.6		140	0.82499
39.0625	-0.00307	19.685	0.00254		256	123988	89921.2	50199.3	19721.2	20837.4	27360.9	9116.38		180	0.66582
38.7597	-0.000161335	19.6078	0.00259		258	144728	89600.8	42929.1	21820.4	15987.8	15215.7	20524.5		220	0.56856
38.4615	-0.000857699	19.5312	0.00251		260	139574	97334.8	36962.6	25789.6	19346	12091.3	20798		260	0.43504
38.1679	-0.00313	19.4552	0.00238		262	123082	91061	38085.2	16775.6	17572.2	14136.8	6361.54		300	0.37492
37.8788	-0.00434	19.3798	0.00243		264	114266	90591.2	32856.3	23151.9	17785.4	11575.9	15876.4
37.594	-0.00117	19.305	0.00246		266	136856	98334.2	32071	21944.3	13028.6	8375.01	10992.2
37.3134	-0.00207	19.2308	0.00239		268	130220	87131.1	30723.2	19647.6	12162.8	7670.37	8852.5
37.037	-0.00363	19.1571	0.00246		270	118880	104733	38950.4	15263.4	10712.6	8462.57	8622.85
36.7647	-0.000972171	19.084	0.00257		272	137820	90549.6	37178.8	14850.1	6853.88	5953.75	7595.09
36.4963	-0.000784762	19.0114	0.00269		274	139010	90893.8	36201.7	18031.6	12636.8	6645.77	6580.4
36.2319	-0.000556066	18.9394	0.00264		276	140496	96845	37891.1	18660.4	6827.22	7464.15	4735.48
35.9712	-0.00124	18.8679	0.00255		278	134731	102861	38184.3	17097.2	11382.9	6735.42	3244.64
35.7143	0.00162	18.797	0.00268		280	152722	105968	43130.7	15844.8	7372.93	7558.8	5455.17
35.461	0.00226	18.7266	0.00288		282	154742	107123	42235.3	18027.3	10198.9	5468.54	5454.73
35.2113	0.00229	18.6567	0.00319		284	152462	108148	41928.2	17336.7	11048.6	5737.8	4678.15
34.965	0.00439	18.5874	0.00506		286	165028	124188	43693.5	18174.7	12365.4	7022.02	9634
34.7222	0.00484	18.5185	0.05742		288	165713	121910	43959.3	18900	11354.5	5903.56	4887.37
34.4828	0.00792	18.4502	0.38372		290	185314	124572	53257.1	19001.4	12045.4	4837.31	5675.75
34.2466	0.00874	18.3823	0.99085		292	188703	138718	48709.3	18026.8	6692.63	5837.77	5803.64
34.0136	0.0113	18.315	0.4177		294	204562	155041	60256.4	22021.1	10672.3	6310.49	5287.64
33.7838	0.01581	18.2482	0.54897		296	234352	154801	57572.3	22466.2	10187.4	4101.18	4767.84
33.557	0.01798	18.1818	0.86686		298	247468	170545	62476.6	21184.1	8077.91	5394.53	4175.02
33.3333	0.01949	18.1159	0.41017		300	255747	188216	72014.4	24740.7	12173.2	6794.45	5234.27
33.1126	0.02467	18.0505	0.40036		302	290427	210707	71133.6	29151	9060.46	5210.36	3510.29
32.8947	0.02667	17.9856	0.31032		304	302220	214214	67842.2	25814.4	8977.8	5585.04	3500.42
32.6797	0.02753	17.9212	0.18069		306	305866	246120	78651	33610.7	16124.8	6220.68	6449.93
32.4675	0.03182	17.8571	0.07938		308	334191	261585	100163	29118.4	13118.8	4179.29	5186.92
32.2581	0.03861	17.7936	0.04665		310	380413	266978	96086.6	33460.4	16506.4	6495.04	4127.4
32.0513	0.03842	17.7305	0.03264		312	376480	293369	110754	34606.4	18209.5	6422.48	4108.6
31.8471	0.04308	17.6678	0.02486		314	407405	287787	112548	37023.5	15472.1	5328.39	4457.8
31.6456	0.04453	17.6056	0.01596		316	415313	323529	117148	37056.4	13756.7	6290.84	4138.71
31.4465	0.04692	17.5439	0.01092		318	429928	312624	122032	35491.2	16549.7	5450.97	5017.95
31.25	0.0471	17.4825	0.00851		320	428750	342308	124190	36072.3	15005.6	5827.89	3571.3
31.0559	0.04961	17.4216	0.00546		322	444198	345279	122884	40606.6	13872.3	5210.04	3971.79
30.8642	0.0513	17.3611	0.00363		324	453830	348615	136313	42208.6	12158.3	5692.31	2803.31
30.6748	0.05461	17.301	0.00234		326	475070	358740	138492	41407.4	13111.3	6879.14	2609.67
30.4878	0.05037	17.2414	0.00154		328	442110	354869	136224	39297	14600.3	5039.63	2805.53
30.303	0.05216	17.1821	0.00116		330	452456	356281	133973	36872.1	13855.7	5292.69	3418.95
30.1205	0.0481	17.1233	0		332	420762	355178	142005	39226.6	13801.8	4149.87	2543.47
29.9401	0.04693	17.0648	0.000149141		334	409871	351849	132265	42198.2	16070	5047.14	3476.92
29.7619	0.04384	17.0068	-0.000163171		336	385162	323457	130536	36233.6	14418.2	5030.14	4127.17
29.5858	0.04326	16.9491	-0.00041088		338	378468	313718	127514	35999.8	12090	3681.06	3337.73
29.4118	0.04031	16.8919	-0.000240203		340	354749	291476	117223	32810.4	12982.6	5615.76	3335.34
29.2398	0.03519	16.835	-0.00032124		342	315528	291526	113911	31294.3	9526.28	4822.79	2383.68
29.0698	0.0314	16.7785	-6.52262e-05		344	285781	247553	107699	33175.4	10421.2	4396.26	2479.81
28.9017	0.02556	16.7224	-0.000151799		346	241354	222359	98096.5	26842.3	10747.7	4046.35	3692.52
28.7356	0.02314	16.6667	-0.000209724		348	221491	200332	83751.3	25312.1	10301.1	4086.26	2123.99
28.5714	0.01854	16.6113	-0.000223534		350	185903	168425	79028.6	24010.3	7050.47	5901.34	2632.36
28.4091	0.01407	16.5563	-3.68862e-05		352	151307	140556	67868.5	23177.9	8759.3	5019.5	3281.78
28.2486	0.01226	16.5017	-3.61621e-05		354	135824	117203	56902.4	22266.7	10881.4	6988.52	4295.63
28.0899	0.02556	16.4474	9.48452e-05		356	228783	205344	112626	58425.4	32352.2	15536.4	8789.85
27.933	0.03369	16.3934	4.09139e-05		358	284581	272613	172265	96013.5	60894.5	29962.8	18513
27.7778	0.0346	16.3399	0.000176801		360	288619	265216	182187	127933	85993.6	46056.7	23157.1
27.6243	0.02917	16.2866	0.000333173		362	247084	229202	179050	126280	93619.1	51530.7	27176.8
27.4725	0.03913	16.2338	4.64017e-05		364	316084	303263	233172	162740	119746	69397.5	40735.5
27.3224	0.23527	16.1812	7.19558e-07		366	1721285	1.5557e+06	1125269	741623	522337	258591	151764
27.1739	0.05106	16.129	7.23368e-05		368	396654	479997	581266	510779	425904	266026	158185
27.027	0.03868	16.0772	-6.08594e-06		370	305275	294392	275599	249439	221847	154437	103229
26.8817	0.07901	16.0256	0.000138839		372	592244	533639	408946	312755	241521	154933	108486
26.738	0.10402	15.9744	0.000156812		374	769233	689416	554665	418829	339093	217602	153668
26.5957	0.17497	15.9236	0.000112303		376	1275887	1.17372e+06	972353	762380	615367	424307	308293
26.455	0.94062	15.873	-0.000138841		378	6768641	6.11647e+06	4657908	3.36714e+06	2.63832e+06	1.71513e+06	1.26843e+06
26.3158	0.99846	15.8228	-0.000119273		380	7181222	6467844	5133672	3.86587e+06	3.09067e+06	2.05266e+06	1.55696e+06
26.178	0.13815	15.7729	-2.03855e-05		382	1.00406e+06	1.28026e+06	1.59634e+06	1.51481e+06	1.41003e+06	1.05987e+06	854912
26.0417	0.01362	15.7233	6.63727e-05		384	107777	177552	399713	509232	546115	502662	451855
25.9067	0.00224	15.674	0		386	23575.3	50884.8	149366	231283	260618	267267	255194
25.7732	0.000929069	15.625	-0.000131296		388	11655	12884.3	22544.4	36496	51506.9	69620	71614.3
25.641	0.000905051	15.5763	0.000194496		390	8962.42	10634.5	6098.79	7761.76	11552.5	15652.4	19316.5
25.5102	0.00161	15.528	7.95972e-06		392	12902.9	11499.2	6130.09	6107.43	7470.56	8183.19	7551.14
25.3807	0.00149	15.4799	0.000274293		394	12089.2	10912.1	6145.12	6580.15	5037.15	5452.65	5631.67
25.2525	0.00229	15.4321	0.000437965		396	17832.5	15656.8	11163.4	9670.37	6570.18	6555.9	4798.77
25.1256	0.00377	15.3846	0.00103		398	28416	23204.3	17803.1	12526.9	11248.3	8548.15	7520.97
25	0.00547	15.3374	0.0028		400	40616.9	35185	26130.5	23245.5	18904.1	12495.3	9939.49
24.8756	0.00552	15.2905	0.00594		402	41017.5	37883.3	31638.9	23781.1	20212.1	16789.3	12514.6
24.7525	0.03692	15.2439	0.00919		404	266319	228847	152383	115736	84559.7	57339.9	49152.5
24.6305	0.06533	15.1976	0.0112		406	470278	429433	319854	238992	192209	126142	94846.2
24.5098	0.06136	15.1515	0.0121		408	441769	400470	347600	280804	230264	156124	128827
24.3902	0.013	15.1057	0.01987		410	94680.8	106290	141643	130151	123531	99022.6	85942.4
24.2718	0.00363	15.0602	0.01261		412	27417.5	35651.2	58740.6	78167.1	76415.9	67117.6	63982.2
24.1546	0.00104	15.015	0.0103		414	8806.05	8352.33	14320.4	22130.3	21355.1	22845.5	22832
24.0385	0.000788756	14.9701	0.01038		416	7026.24	6184.12	7366.62	11073.1	14519.8	11267.9	12959.4
23.9234	0.000553555	14.9254	0.01437		418	5338.15	4406.86	2369.32	2989.83	3640.44	4522.91	3224.22
23.8095	0.000561611	14.881	0.01525		420	5395.97	3952.95	2314.14	2211.83	1767.64	1295.92	1774.38
23.6967	0.000513907	14.8368	0.01405		422	5053.59	4626.16	2118.79	1658.91	1461.81	1062.87	1281.29
23.5849	0.000485481	14.7929	0.00665		424	4838.54	4261.95	2170.35	1199.02	2474.56	1293.69	1782.88
23.4742	0.000734142	14.7493	0.00325		426	6234.01	3499.76	1214.65	1729.01	2078.84	1668.4	1310.51
23.3645	0.000817471	14.7059	0.00124		428	6442.85	3807.17	2608.42	2632.42	2211.6	1937.51	1930.89
23.2558	0.000822238	14.6628	0.000597626		430	6087.85	4746.21	2402.45	2743.26	1946.35	1498.52	2455.18
23.1482	0.00111	14.6199	0.000513847		432	7758.88	4376.33	3896.63	3761.2	3557.29	1986.81	1925.86
23.0415	0.00177	14.5773	0.000580154		434	12076.5	10044	6990.92	4954.51	4213.85	4778.08	2072.6
22.9358	0.00265	14.5349	0.000183171		436	18004.6	16138.2	11444	8068.63	7508.87	5724.94	5562.13
22.8311	0.00394	14.4927	0.000352713		438	26894.3	25066.8	17457.1	11487.5	10950.4	6993.3	8591.66
22.7273	0.00842	14.4509	0		440	58680.5	50302.1	41212.1	31383.9	25948.4	18245.1	18556
22.6244	0.06026	14.4092	0.000331732		442	430360	362559	249035	182949	131919	86749.8	68903.3
22.5225	0.06293	14.3678	0.000437026		444	449121	403021	286987	206121	170644	103163	78306.1
22.4215	0.01315	14.3267	-7.16722e-05		446	91450.7	100941	95026.3	92475.7	79720.4	58999.6	51631.7
22.3214	0.01321	14.2857	0.000287615		448	91509.9	91990.9	99077.7	101936	87833.3	67792.1	55097.1
22.2222	0.14786	14.245	0.00119		450	1.05749e+06	902943	601495	438735	335132	212401	164413
22.1239	0.01579	14.2045	0.00319		452	109199	112327	109224	103873	91799.2	66085.1	59559.1
22.0264	0.01111	14.1643	0.00466		454	75224.2	100455	133994	131151	124738	99946.1	79777.1
21.9298	0.00256	14.1243	0.003		456	13486.6	21009.3	31318.9	47703.3	50852.2	41468.3	42211.3
21.8341	0.00178	14.0845	0.00115		458	7506.86	8631.29	18124.4	27283	33734	33850.5	33853.5
21.7391	0.00145	14.0449	0.000234992		460	4761.66	3250.48	7127.25	10619	11335.5	15684.2	15318.6
21.645	0.0014	14.0056	-0.000370591		462	4013.59	3145.48	2184.85	1971.96	2809.92	2570.68	3620.61
21.5517	0.00155	13.9665	6.23015e-05		464	4691.13	3065.39	2287.36	2477.11	2301.91	2689.75	3411.59
21.4592	0.00169	13.9276	-0.000295825		466	6761.95	3521.36	3492.66	1515.33	2133.38	2838.93	1966.97
21.3675	0.00139	13.8889	-0.000422717		468	6686.71	6397.77	4163.91	3233.95	2302.57	2027.2	2010.95
21.2766	0.00157	13.8504	-0.000144345		470	9954.1	7926.36	6216.07	4372.16	3792.66	2332.43	2867.71
21.1864	0.00213	13.8122	-0.0004178		472	16051.2	13103.8	9532.18	7956.52	7417.16	4043.62	4179.78
21.097	0.00363	13.7741	0.000169882		474	28771.2	26219.8	18207.1	13633.2	11772.3	8421.76	6698.21
21.0084	0.00543	13.7363	-0.000204414		476	43770.6	39983.3	26471.3	20103.6	17714.3	12747.6	10096.7
		13.6986	-0.000186991		478	59219.4	58493.7	40765.2	33270.1	26749	18651.4	14636.5
		13.6612	0.000588999		480	76672.3	70233.2	51945.1	47526.9	37300.7	26271.7	23192.5
		13.624	-2.10673e-05		482	121853	112286	88677.7	73926.6	67118.3	46027.9	40274.1
		13.587	-0.000324671		484	661892	578576	390581	294016	220794	148344	123222
		13.5501	-6.27643e-05		486	684115	598808	432680	331736	283534	192066	156858
		13.5135	-0.000141603		488	1.37415e+06	1209071	876255	657292	513567	338364	267242
		13.4771	-0.000222185		490	332753	377607	415720	404328	344467	263673	230750
		13.4409	0.000121054		492	255478	328283	405461	386718	361050	283994	239588
		13.4048	0		494	74074.3	105003	162769	186208	191943	165330	155593
		13.369	0.000160248		496	38480.3	44612.8	79120.2	106473	112998	112099	115490
		13.3333	0.000561509		498	39858	41841.6	44728.1	56318.9	60036.1	56707.3	60197.3
		13.2979	0.0012		500	49647.1	50507	40917	40869.7	41527.3	39308	42018.7
		13.2626	0.00184		502
		13.2275	0.00131		504
		13.1926	0.00202		506
		13.1579	0.00159		508
		13.1234	0.00178		510
		13.089	0.000865769		512
		13.0548	0.00104		514
		13.0208	0.00186		516
		12.987	0.000487861		518
		12.9534	-0.000269919		520
		12.9199	0.000192379		522
		12.8866	-0.000306266		524
		12.8535	-0.000609184		526
		12.8205	-0.00078517		528
		12.7877	0.000165241		530
		12.7551	-2.04707e-05		532
		12.7226	-0.000892961		534
		12.6904	-0.00109		536
		12.6582	-0.00172		538
		12.6263	-0.000649922		540
		12.5945	-0.00151		542
		12.5628	-0.000882643		544
		12.5313	-0.0014		546
		12.5	-0.00148		548
		12.4688	-0.00186		550
		12.4378	-0.00207		552
		12.407	-0.00154		554
		12.3762	-0.00179		556
		12.3457	-0.00147		558
		12.3153	-0.00188		560
		12.285	-0.00212		562
		12.2549	-0.00176		564
		12.2249	-0.00222		566
		12.1951	-0.00161		568
		12.1654	-0.000785721		570
		12.1359	-0.00193		572
		12.1065	-0.0024		574
		12.0773	-0.000563892		576
		12.0482	-0.00249		578
		12.0192	-0.00205		580
		11.9904	-0.00232		582
		11.9617	-0.00237		584
		11.9332	-0.00213		586
		11.9048	0.0053		588
		11.8765	0.03801		590
		11.8483	0.04232		592
		11.8203	0.22927		594
		11.7925	0.17507		596
		11.7647	0.23957		598
		11.7371	0.29985		600
		11.7096	0.28362		602
		11.6822	0.20139		604
		11.655	0.42168		606
		11.6279	0.19132		608
		11.6009	0.09019		610
		11.5741	0.07183		612
		11.5473	0.0307		614
		11.5207	0.02004		616
		11.4942	0.01535		618
		11.4679	0.01465		620
		11.4416	0.01555		622
		11.4155	0.00893		624
		11.3895	0.01002		626
		11.3636	0.00775		628
		11.3379	0.01698		630
		11.3122	0.01183		632
		11.2867	0.01038		634
		11.2613	0.01481		636
		11.236	0.0083		638
		11.2108	0.01395		640
		11.1857	0.00921		642
		11.1607	0.00244		644
		11.1359	0.01896		646
		11.1111	0		648
		--			650
					652
					654
					656
					658
					660
					662
					664
					666
					668
					670
					672
					674
					676
					678
					680
					682
					684
					686
					688
					690
					692
					694
					696
					698
					700
					702
					704
					706
					708
					710
					712
					714
					716
					718
					720
					722
					724
					726
					728
					730
					732
					734
					736
					738
					740
					742
					744
					746
					748
					750
					752
					754
					756
					758
					760
					762
					764
					766
					768
					770
					772
					774
					776
					778
					780
					782
					784
					786
					788
					790
					792
					794
					796
					798
					800
					802
					804
					806
					808
					810
					812
					814
					816
					818
					820
					822
					824
					826
					828
					830
					832
					834
					836
					838
					840
					842
					844
					846
					848
					850
					852
					854
					856
					858
					860
					862
					864
					866
					868
					870
					872
					874
					876
					878
					880
					882
					884
					886
					888
					890
					892
					894
					896
					898
					900

## Sheet: Figure 1d
Figure 1d
PersL decay curves of NGT: xPr3+ (x = 0.05%, 0.1%, 0.2%, 0.3%, 0.4%, 0.5%)
x	0.0005	0.001	0.002	0.003	0.004	0.005		Recroding PersL decay curve of NGT: 0.1%Pr3+ for 5 h
Decay time (s)	Intensity	Intensity	Intensity	Intensity	Intensity	Intensity		Decay time (s)	Intensity
0	159733	227603	129477	169742	85794	69152.2		0	109796000
0.03	159093	225632	128264	167943	85993.5	68902.7		0.000527778	96315100
0.06	156028	222867	126605	165810	85132.9	67945.4		0.00106	84660800
0.09	156271	222115	125189	164086	83804.6	67449.6		0.00158	74980000
0.12	153936	219359	124949	162074	83789	67493.3		0.00211	66977200
0.15	153552	216783	123780	161513	83221.5	67474.6		0.00264	60341300
0.18	152305	215336	122286	158251	80664.5	66339.6		0.00317	54798900
0.21	150793	213172	121691	158139	81459.7	65422.8		0.00369	50109700
0.24	150712	211482	120942	156427	80686.4	65475.8		0.00422	46112000
0.27	148741	210469	119614	153827	79233.3	63162.1		0.00475	42662400
0.3	146985	207216	117677	153873	79199	64203.6		0.00528	39665000
0.33	145860	206767	118139	152224	78590.9	62862.8		0.00581	37061000
0.36	145832	203755	115987	151111	77530.8	62105.1		0.00633	34658000
0.39	144934	201953	115305	149773	76938.3	61961.6		0.00686	32615600
0.42	144616	200562	114924	147737	76947.6	61793.2		0.00739	30756200
0.45	142408	199240	114166	146858	75407.3	61606.1		0.00792	29123200
0.48	140394	197871	112857	143886	74496.8	60321.4		0.00844	27623400
0.51	140359	195501	112863	142807	74191.2	59744.6		0.00897	26256000
0.54	138847	194784	112557	142190	74175.6	59741.5		0.0095	25017200
0.57	139071	191610	110562	140222	72438.7	59803.8		0.01003	23880800
0.6	136720	190631	110013	137718	72759.9	58974.4		0.01056	22846500
0.63	136380	189343	109498	137612	71746.5	58157.4		0.01108	21867600
0.66	134587	186446	107338	136886	70932.7	57883		0.01161	20978800
0.69	134210	185455	105997	136614	70502.3	58319.6		0.01214	20158500
0.72	132900	185096	106006	133721	70680.1	56707.5		0.01267	19388700
0.75	133066	182165	104918	133593	68802.9	56464.2		0.01319	18669800
0.78	131042	183156	104272	132832	67798.9	55694		0.01372	17994700
0.81	131644	178816	103499	130830	68241.6	55198.3		0.01425	17379900
0.84	128875	178326	102158	130659	67493.3	54437.4		0.01478	16800200
0.87	128148	178170	101706	127852	67028.7	54730.5		0.01531	16272100
0.9	128307	176477	101435	127662	66748	53807.5		0.01583	15731900
0.93	126673	175314	100730	125832	66308.4	53657.9		0.01636	15235600
0.96	126820	173465	99991.1	125538	64434.3	53798.2		0.01689	14765100
0.99	126044	172894	98254.3	124350	65488.3	52984.3		0.01742	14350000
1.02	124388	170294	97499.7	122473	63467.7	51927.3		0.01794	13950500
1.05	123474	170303	98113.9	122190	63564.4	51964.7		0.01847	13553200
1.08	122280	167463	97050.6	121388	63159	51758.9		0.019	13184000
1.11	123742	167232	95750.4	120658	63505.1	51902.3		0.01953	12828400
1.14	120406	164594	95036.3	119293	62731.8	50711.2		0.02006	12488800
1.17	119792	162929	95307.6	117768	61397.2	51278.7		0.02058	12176100
1.2	119271	163359	94995.8	117294	61344.2	50517.8		0.02111	11864900
1.23	119620	162049	92912.8	117200	60982.5	49613.6		0.02164	11581200
1.26	118145	159611	92694.5	115660	60570.9	50433.7		0.02217	11317200
1.29	117534	159018	92033.5	114659	60377.6	49507.6		0.02269	11041600
1.32	116505	158320	91880.7	113970	60031.4	49401.5		0.02322	10782200
1.35	115523	158226	91101.1	112486	59152.1	48478.5		0.02375	10544300
1.38	114955	155741	90387.1	111952	58996.2	47923.5		0.02428	10307400
1.41	114397	154229	89660.5	111388	58865.2	48101.2		0.02481	10089500
1.44	112981	155411	89423.5	109969	57271.9	47524.4		0.02533	9866284
1.47	113786	154014	88544.2	109405	57022.4	47153.3		0.02586	9664768
1.5	111681	152573	87989.2	108058	57246.9	46445.5		0.02639	9469897
1.53	111931	152508	86922.7	107746	56473.6	46202.3		0.02692	9275886
1.56	110312	149651	87091.1	107331	57106.6	46439.2		0.02744	9092773
1.59	109633	148725	86264.8	106121	56348.9	46037		0.02797	8902794
1.62	109474	147425	86180.6	105747	56320.8	45011.1		0.0285	8735543
1.65	108416	147210	85937.4	103568	55251.3	44942.5		0.02903	8575424
1.68	108335	147809	84278.5	103705	54387.5	44926.9		0.02956	8414744
1.71	107001	144884	84771.2	102127	54194.2	44518.4		0.03008	8249975
1.74	106845	144117	82959.5	102208	54580.9	44721.1		0.03061	8106579
1.77	107328	143926	82928.3	100471	53193.3	44303.3		0.03114	7971979
1.8	106508	141999	82909.6	101298	53093.5	44159.8		0.03167	7.83431e+06
1.83	106131	140752	81631.2	99913.1	52784.8	43508.1		0.03219	7.68214e+06
1.86	104918	140431	80243.6	98678.3	52242.2	43268		0.03272	7.55502e+06
1.89	104004	137918	80723.8	99155.4	52027.1	42859.6		0.03325	7.43103e+06
1.92	103246	137413	80196.8	98026.6	52002.1	42872		0.03378	7.30986e+06
1.95	103034	137406	79975.4	98039.1	51085.4	42254.6		0.03431	7200067
1.98	101952	136917	79136.6	96508.1	50988.7	42666.2		0.03483	7079904
2.01	102691	135146	79641.8	95781.5	50414.9	41921		0.03536	6.9693e+06
2.04	101619	134871	79489	95507.1	49894.2	41602.9		0.03589	6.85553e+06
2.07	100549	134120	77861.3	95111.1	50106.2	41238.1		0.03642	6754521
2.1	100022	132947	77200.2	93486.5	50171.7	40895.1		0.03694	6.65479e+06
2.13	100097	131850	77393.6	93377.4	49074.1	40524		0.03747	6550388
2.16	99386.2	130830	76847.9	92373.4	49136.5	40879.5		0.038	6453378
2.19	98500.6	130010	76336.5	92541.7	48559.6	40274.6		0.03853	6.35673e+06
2.22	97664.9	128931	75588.1	90929.6	47989	39569.9		0.03906	6.26273e+06
2.25	95956.2	127961	75550.7	89885	48572.1	39956.5		0.03958	6171668
2.28	96558	127157	74493.6	90003.5	48191.7	39233.1		0.04011	6084468
2.31	95800.2	127643	73707.8	88615.9	47917.3	39258		0.04064	5.99555e+06
2.34	96598.5	126265	72968.8	89298.8	46638.8	39201.9		0.04117	5.91137e+06
2.37	95491.5	125941	73505.2	87630.6	47268.7	39133.3		0.04169	5831514
2.4	95232.7	123817	72925.2	88385.2	46376.9	38971.2		0.04222	5751523
2.43	93046.9	124160	72173.7	87886.3	46043.2	37914.1		0.04275	5.68495e+06
2.46	93327.5	123421	71921.1	86202.4	45335.4	38042		0.04328	5.59813e+06
2.49	93187.2	122233	71372.3	86065.2	45881.1	37502.5		0.04381	5530826
2.52	92738.2	122442	71721.6	85719.1	45307.3	38229		0.04433	5.45991e+06
2.55	91693.6	121909	70299.7	86030.9	44468.6	37274.9		0.04486	5.39118e+06
2.58	92420.1	120066	70305.9	83405.4	44805.3	36654.4		0.04539	5.32808e+06
2.61	90960.8	119857	69966	84353.4	44549.6	37259.3		0.04592	5.24551e+06
2.64	90617.8	119561	70209.2	83555.1	43901	36956.8		0.04644	5.19114e+06
2.67	90502.4	118229	70128.2	82470	44141.1	36012		0.04697	5.12476e+06
2.7	89841.4	118052	68138.8	82544.8	43567.4	36083.7		0.0475	5055505
2.73	89707.3	117384	68550.4	82457.5	43589.2	36498.4		0.04803	4997410
2.76	90430.7	116857	67689.7	81147.9	43417.7	36298.9		0.04856	4941123
2.79	89292.6	114840	68185.5	79248.9	42123.7	35837.4		0.04908	4882242
2.82	88204.3	113596	67593.1	79679.2	42850.2	35656.5		0.04961	4831472
2.85	87533.9	113661	66271	79358	42591.4	35248.1		0.05014	4.77375e+06
2.88	87496.5	114285	66963.2	79726	42844	35142		0.05067	4712017
2.91	86168.1	112963	65840.6	78946.4	41796.3	34992.4		0.05119	4.65157e+06
2.94	86358.4	112071	65728.4	78007.8	41674.6	34739.8		0.05172	4.61589e+06
2.97	85641.2	110821	66083.9	77717.8	41983.4	34141.1		0.05225	4.55725e+06
3	84412.6	110203	65535.1	77038.1	40904.5	33869.8		0.05278	4501224
3.03	84842.9	111026	64640.1	77399.8	41026.1	33944.6		0.05331	4.45835e+06
3.06	84970.8	110247	64640.1	75825.1	40729.8	34986.1		0.05383	4.40842e+06
3.09	84231.8	108909	64708.7	76177.5	40184.2	33885.4		0.05436	4.36576e+06
3.12	83383.6	108282	64658.9	75313.7	40489.7	33595.4		0.05489	4317762
3.15	83405.4	109143	63068.6	74864.7	39950.3	33536.2		0.05542	4.27097e+06
3.18	82463.7	107216	62641.4	74465.6	40153	33211.9		0.05594	4225417
3.21	81899.3	105972	62978.1	74649.5	39856.7	33395.8		0.05647	4.18289e+06
3.24	82292.2	106377	61811.9	73614.3	39008.6	32348.1		0.057	4.14133e+06
3.27	81503.3	105906	62566.5	73037.4	39086.5	32285.8		0.05753	4.09203e+06
3.3	81338.1	104659	61783.9	73053	38905.7	32635		0.05806	4.04783e+06
3.33	80321.5	104678	61628	72345.2	38472.3	32547.7		0.05858	4.00589e+06
3.36	80097	103898	61300.6	70115.7	37393.4	31462.6		0.05911	3971446
3.39	80240.5	103599	60739.3	71066.7	38615.7	31964.6		0.05964	3933903
3.42	78403.8	102140	59835	70814.2	38300.8	31409.6		0.06017	3.88853e+06
3.45	79351.8	102695	60065.8	71147.8	38263.3	31874.2		0.06069	3.84562e+06
3.48	78890.3	102168	59501.4	70652	37228.1	31241.2		0.06122	3811302
3.51	78622.1	101011	59894.2	70517.9	37433.9	31456.3		0.06175	3.77979e+06
3.54	77904.9	99816.5	59579.3	69978.5	37493.2	30689.3		0.06228	3.73789e+06
3.57	78528.6	99548.3	59183.3	68512.9	37418.3	31206.9		0.06281	3.70985e+06
3.6	77780.2	100771	58216.7	69117.9	37103.4	30898.2		0.06333	3.67009e+06
3.63	77680.4	99576.4	58341.4	67954.8	35700.2	30732.9		0.06386	3639056
3.66	76651.4	98238.7	58491.1	67636.7	36557.7	30471		0.06439	3602988
3.69	75965.4	97272	58185.5	67275	36417.4	30399.3		0.06492	3564999
3.72	75463.4	96754.4	57577.4	67639.8	36411.1	30184.1		0.06544	3534709
3.75	76180.6	96763.8	57430.9	67112.9	35534.9	29385.9		0.06597	3511285
3.78	75210.8	96140.1	56966.3	66217.9	35516.2	29504.3		0.0665	3.46806e+06
3.81	74621.5	95719.2	56302.1	65878.1	35980.8	29307.9		0.06703	3.44081e+06
3.84	74758.7	95235.8	56635.7	65563.1	35681.5	29956.5		0.06756	3418659
3.87	73854.4	94590.4	56489.2	65463.3	35307.3	28862		0.06808	3384515
3.9	74275.4	94054.1	55687.8	65160.9	34970.5	29504.3		0.06861	3.34688e+06
3.93	73573.8	94627.8	55229.4	65135.9	34979.9	28712.3		0.06914	3.32024e+06
3.96	73196.5	93860.7	55915.4	64861.5	34109.9	28656.2		0.06967	3.29341e+06
3.99	72136.3	93280.7	55360.4	63308.7	34833.3	29470		0.07019	3261312
4.02	71868.1	92940.9	55210.7	64047.7	34633.8	28294.5		0.07072	3.24853e+06
4.05	72675.7	92236.1	55266.9	63445.9	34109.9	28023.2		0.07125	3205122
4.08	71590.6	91727.9	53938.5	63065.5	34558.9	28054.4		0.07178	3180906
4.11	72164.3	90833	52950	62186.1	34215.9	27960.8		0.07231	3.15135e+06
4.14	70271.6	91437.9	53383.5	62204.8	34081.8	28172.9		0.07283	3.13094e+06
4.17	70842.2	90751.9	53489.5	61537.5	33377.1	28147.9		0.07336	3102334
4.2	70602.1	90624	53869.9	61774.5	33031	27636.5		0.07389	3.07852e+06
4.23	70209.2	89485.9	52195.4	61521.9	32606.9	27948.4		0.07442	3051230
4.26	70440	88846.7	52812.8	61154	33236.8	27689.6		0.07494	3029995
4.29	69021.2	88070.2	52557.1	60321.4	33174.5	27131.4		0.07547	3.00246e+06
4.32	69595	88799.9	53009.3	59713.4	32610.1	27334.1		0.076	2.97466e+06
4.35	68528.5	86455	52229.7	59382.9	33327.2	27019.1		0.07653	2.95403e+06
4.38	69298.7	86894.7	52719.3	59744.6	32466.6	27175.1		0.07706	2933041
4.41	68768.6	86539.2	51550	59956.6	32326.3	27181.3		0.07758	2.9109e+06
4.44	68431.9	87097.4	51387.8	59410.9	32463.5	26760.3		0.07811	2.8838e+06
4.47	68725	85687.9	51147.7	59158.4	31786.9	26632.5		0.07864	2.86151e+06
4.5	67546.3	85678.6	51188.3	58067	31814.9	26635.6		0.07917	2.8405e+06
4.53	66816.6	85641.2	50776.7	58260.3	31768.2	26383		0.07969	2.82003e+06
4.56	66997.5	85722.2	50583.3	57892.4	31350.3	26604.4		0.08022	2.79372e+06
4.59	67050.5	83739.1	49859.9	57362.3	31528	26464.1		0.08075	2.77289e+06
4.62	67749	83545.7	50018.9	57490.1	31843	25746.9		0.08128	2.7508e+06
4.65	66277.2	83249.5	49545	56732.4	31253.6	25185.6		0.08181	2.73893e+06
4.68	66274.1	82685.1	48799.7	56944.4	31599.8	26127.3		0.08233	2710265
4.71	65295	83062.4	49632.3	56551.5	30458.5	25877.9		0.08286	2.69136e+06
4.74	64593.4	82953.3	49005.5	55834.4	30508.4	25207.5		0.08339	2.67282e+06
4.77	65666	82401.4	48272.7	55653.5	30305.7	25089		0.08392	2.65147e+06
4.8	64874	80795.5	48961.9	55460.2	30561.4	25254.2		0.08444	2.63093e+06
4.83	64693.1	81207.1	47848.7	56136.8	30187.2	24983		0.08497	2608303
4.86	63994.7	80808	48076.3	55064.2	29791.2	24733.5		0.0855	2.58869e+06
4.89	64459.3	79816.4	48098.1	54789.8	29413.9	25142		0.08603	2.57433e+06
4.92	64303.4	79987.9	48035.8	54780.4	29392.1	24767.8		0.08656	2.54999e+06
4.95	63979.1	79869.4	47206.3	54509.1	29510.6	24502.8		0.08708	2.53676e+06
4.98	64010.3	79401.7	47094.1	54995.6	29516.8	24440.4		0.08761	2.5217e+06
5.01	63180.8	78453.7	47159.6	53296.2	29292.3	24381.2		0.08814	2.49969e+06
5.04	62479.2	79102.3	46928.8	53922.9	29005.4	24053.7		0.08867	2.48754e+06
5.07	63361.7	78993.2	47225	53311.7	28603.2	24022.6		0.08919	2.47097e+06
5.1	62438.7	78431.9	46261.5	52610.2	29024.1	23857.3		0.08972	2.44789e+06
5.13	61936.7	77870.6	46588.9	52766.1	28771.6	24047.5		0.09025	2.43171e+06
5.16	62285.9	77770.9	45937.2	52797.2	28547.1	23829.2		0.09078	2414052
5.19	61235.1	76888.4	45335.4	51811.9	28313.2	23623.4		0.09131	2401252
5.22	61864.9	76511.1	45765.7	51621.7	28319.4	23342.8		0.09183	2.38383e+06
5.25	61914.8	76688.8	45937.2	51818.1	28085.6	23863.5		0.09236	2370014
5.28	61032.4	76205.5	44911.3	51942.9	27739.4	23517.4		0.09289	2.35267e+06
5.31	60708.1	75344.9	44886.4	50427.4	27957.7	23264.8		0.09342	2.33749e+06
5.34	60502.3	75494.6	45098.4	51306.8	27496.2	23264.8		0.09394	2318813
5.37	60178	73701.6	44396.8	50227.9	27755	23177.5		0.09447	2.29497e+06
5.4	60673.8	75404.1	43988.3	50564.6	27318.5	23236.8		0.095	2.28262e+06
5.43	59033.6	74434.4	43938.5	50280.9	27377.7	22460.3		0.09553	2.27152e+06
5.46	59233.2	74069.6	44739.8	50109.4	27240.5	22594.4		0.09606	2.25896e+06
5.49	58952.6	73976	44612	49866.1	27374.6	23121.4		0.09658	2.24232e+06
5.52	59049.2	73096.7	43798.1	49523.1	27006.7	21793.1		0.09711	2.23344e+06
5.55	58718.7	72694.4	43720.2	49357.9	27480.6	22438.5		0.09764	2.21712e+06
5.58	58304	73293.1	43676.5	49342.3	26810.2	22429.2		0.09817	2.19713e+06
5.61	57998.4	72232.9	43068.5	48734.2	26984.8	22295.1		0.09869	2.18648e+06
5.64	58706.2	72519.8	43015.5	48550.3	26850.8	22535.2		0.09922	2.17394e+06
5.67	58796.6	72295.3	42734.8	48809.1	26747.9	21481.2		0.09975	2.15894e+06
5.7	57069.2	71038.7	43193.2	47814.4	26548.3	21637.1		0.10028	2.14393e+06
5.73	57642.9	70938.9	43074.7	47748.9	26454.8	22207.8		0.10081	2.13416e+06
5.76	57677.2	70215.5	42697.4	48029.5	26183.5	21839.8		0.10133	2118360
5.79	57412.2	70324.6	42273.3	47699	26370.6	21958.3		0.10186	2103873
5.82	56695	69523.2	41905.4	47265.6	26454.8	22020.7		0.10239	2.09447e+06
5.85	57131.5	70717.5	42136.1	46458	26174.1	21587.2		0.10292	2.07809e+06
5.88	56102.5	70012.8	42211	46960	26036.9	21387.7		0.10344	2.06588e+06
5.91	55924.8	69663.5	41337.9	47075.4	25478.8	21418.9		0.10397	2.05285e+06
5.94	56261.6	69043	41537.4	46423.7	25060.9	21465.6		0.1045	2.03978e+06
5.97	55659.7	70708.1	41054.1	46376.9	25681.4	21231.8		0.10503	2.03193e+06
6	55856.2	68148.1	41387.8	46358.2	24608.8	20895		0.10556	2.01935e+06
6.03	55631.7	68073.3	40873.3	46127.4	24671.1	21188.1		0.10608	2.0078e+06
6.06	55176.4	67643	41247.5	45868.6	25656.5	20620.6		0.10661	1.98736e+06
6.09	54418.7	67412.2	39688.4	45625.4	25195	20879.4		0.10714	1.98066e+06
6.12	54022.7	67112.9	41303.6	45581.7	24431	20552		0.10767	1.97013e+06
6.15	53898	66894.6	40193.5	45516.3	25210.6	20577		0.10819	1.9547e+06
6.18	54387.5	66850.9	40786	45407.1	24337.5	20695.4		0.10872	1.94356e+06
6.21	53445.8	66903.9	39794.4	45070.4	24767.8	20720.4		0.10925	1933208
6.24	54097.5	66963.2	39407.7	44590.2	25241.8	20349.3		0.10978	1919410
6.27	53763.9	66174.3	39669.7	45042.3	24674.3	20474.1		0.11031	1.90695e+06
6.3	53533.1	66271	39825.6	44306.4	24284.5	20118.6		0.11083	1.89964e+06
6.33	53377.2	65843.8	40081.2	44088.1	23664	20106.1		0.11136	1.89085e+06
6.36	53190.1	65591.2	39329.8	43791.9	23919.7	20274.5		0.11189	1.87856e+06
6.39	52526	65354.2	39170.7	43317.9	24374.9	20224.6		0.11242	1.86319e+06
6.42	52784.8	65151.5	39002.4	43402.1	24209.6	20065.6		0.11294	1856541
6.45	52893.9	64474.9	38961.8	43221.3	23717	20436.6		0.11347	1.84311e+06
6.48	52547.8	64122.5	38572	43171.4	23433.2	19507.4		0.114	1.83073e+06
6.51	52027.1	64736.8	39077.2	43327.3	23835.5	19813		0.11453	1.82027e+06
6.54	52809.7	64340.8	37602.3	42762.9	23520.5	19551.1		0.11506	1.81167e+06
6.57	52766.1	63648.6	38229	42603.9	22956.1	19791.2		0.11558	1.79812e+06
6.6	51537.5	64007.1	38353.8	42226.6	23183.8	19360.9		0.11611	1.79364e+06
6.63	51970.9	62675.7	37817.4	42460.4	23576.7	19223.7		0.11664	1778848
6.66	51475.1	62173.6	38101.2	41715.2	23844.8	18915		0.11717	1.76749e+06
6.69	50820.3	63498.9	37811.2	41924.1	23296	19834.8		0.11769	1759640
6.72	50941.9	62416.9	37661.5	41914.8	22962.4	18986.7		0.11822	1.753e+06
6.75	50757.9	62532.2	37468.2	41166.4	22896.9	18961.7		0.11875	1.74056e+06
6.78	50726.8	62070.8	37462	41197.6	22438.5	18777.8		0.11928	1731277
6.81	50193.6	61802.6	37518.1	42048.8	23052.8	19173.8		0.11981	1.72655e+06
6.84	51197.6	61472.1	37078.4	41010.5	22853.2	19167.5		0.12033	1.71804e+06
6.87	49011.8	61391	37334.1	41191.3	22613.1	18481.5		0.12086	1.70457e+06
6.9	50305.8	61584.3	36417.4	40938.8	23021.6	18911.8		0.12139	1.69543e+06
6.93	49501.3	60521	36239.6	40327.6	22688	18943		0.12192	1.68624e+06
6.96	49099.1	61216.4	36236.5	40748.5	23027.9	18649.9		0.12244	1.67623e+06
6.99	49361	60162.4	36772.8	40255.9	22257.7	18391.1		0.12297	1.66752e+06
7.02	49535.6	59725.9	35974.6	39251.8	22659.9	18222.7		0.1235	1.65851e+06
7.05	48307	60670.7	36099.3	39307.9	22267	18581.3		0.12403	1.65223e+06
7.08	49167.7	60390	36058.8	40009.5	22033.2	18291.3		0.12456	1.64352e+06
7.11	49105.3	58830.9	36264.6	39395.2	21833.6	18107.3		0.12508	1.63334e+06
7.14	49286.2	59052.3	36027.6	39548	21964.6	18151		0.12561	1623085
7.17	48132.4	59591.8	35793.7	39482.6	21992.6	18297.6		0.12614	1.61952e+06
7.2	48494.1	59080.4	35796.9	39360.9	22058.1	17948.3		0.12667	1.60874e+06
7.23	48088.8	58768.6	34917.5	38993	21518.7	17829.8		0.12719	1.59634e+06
7.26	47190.7	58731.2	35862.3	39591.7	21668.3	18257		0.12772	1.59245e+06
7.29	48029.5	57633.6	35039.1	39064.7	21375.2	17951.4		0.12825	1.58459e+06
7.32	47593	58865.2	35394.6	38272.7	21665.2	17642.7		0.12878	1.57883e+06
7.35	47187.6	57658.5	35257.4	38625.1	21103.9	17165.7		0.12931	1.56477e+06
7.38	46850.8	57845.6	34861.4	38659.4	21238	17836.1		0.12983	1.55673e+06
7.41	47689.6	57801.9	35092.1	37964	20994.8	17390.2		0.13036	1.55189e+06
7.44	46613.9	57349.8	34571.4	38219.7	20767.2	17636.5		0.13089	1539611
7.47	47212.6	56423.7	34577.6	37836.2	21309.7	17249.8		0.13142	1.53517e+06
7.5	46638.8	57125.3	34805.3	38225.9	20941.8	17614.7		0.13194	1.52591e+06
7.53	46429.9	56875.8	34552.7	37967.1	21144.5	17162.5		0.13247	1.51977e+06
7.56	46735.5	56339.5	34078.7	37187.6	20648.7	17321.6		0.133	1.50844e+06
7.59	45737.7	56077.6	33841.8	37739.5	20720.4	17480.6		0.13353	1.50447e+06
7.62	45949.7	56542.2	33489.4	37178.2	20059.3	17302.9		0.13406	1.49702e+06
7.65	45734.5	55715.9	33330.4	36975.5	20770.3	17567.9		0.13458	1.48702e+06
7.68	45980.9	55304.3	33601.6	37147	20302.6	17243.6		0.13511	1.48364e+06
7.71	44923.8	56164.9	33077.8	37097.1	20439.8	16828.9		0.13564	1.4753e+06
7.74	45422.7	55263.7	32843.9	36342.5	20527.1	16797.7		0.13617	1.46739e+06
7.77	44867.7	54521.6	33551.8	35453.9	20168.5	16252		0.13669	1.4579e+06
7.8	45522.5	55139	33554.9	36629.4	19931.5	16966.1		0.13722	1.45629e+06
7.83	45067.2	54331.4	33296.1	36289.5	19922.1	16832		0.13775	1.44437e+06
7.86	45107.8	54552.8	32918.8	35999.5	19987.6	16523.3		0.13828	1.44248e+06
7.89	45029.8	53452.1	33635.9	36429.8	20177.8	16685.4		0.13881	1.42869e+06
7.92	44396.8	53944.7	33062.2	36336.3	20318.1	16735.3		0.13933	1.42336e+06
7.95	44689.9	53751.4	33239.9	35276.1	19959.6	16383		0.13986	1.4193e+06
7.98	43991.5	53383.5	32865.8	35672.1	20293.2	16108.6		0.14039	1.41307e+06
8.01	44150.5	53255.6	32981.1	34811.5	19470	15937.1		0.14092	1.40552e+06
8.04	43713.9	53277.4	32419.9	35332.2	20112.3	16208.4		0.14144	1.40038e+06
8.07	43888.6	52978.1	31808.7	34961.2	19613.4	16283.2		0.14197	1.39131e+06
8.1	43804.4	52859.6	32263.9	34758.5	19716.3	16476.5		0.1425	1387150
8.13	44072.5	52734.9	32295.1	35001.7	19909.7	16345.6		0.14303	1.37557e+06
8.16	43922.9	51768.2	31752.6	34686.8	18886.9	15753.1		0.14356	1.36951e+06
8.19	43595.5	53146.5	31456.3	34839.6	19183.1	16248.9		0.14408	1368684
8.22	43820	52625.7	31468.8	34481	19180	15781.2		0.14461	1.35674e+06
8.25	42713	52217.3	31197.5	34686.8	18986.7	15846.7		0.14514	1.35283e+06
8.28	43062.2	51790.1	31977.1	34016.4	19039.7	15924.6		0.14567	1344147
8.31	43648.5	51556.2	31556.1	33841.8	18996	15768.7		0.14619	1.33964e+06
8.34	42725.5	51316.1	31746.3	33770	18933.7	15759.3		0.14672	1.33196e+06
8.37	42108.1	51593.6	30998	34181.6	19398.3	15746.9		0.14725	1.32962e+06
8.4	42426.1	51303.6	30870.1	34275.2	18840.1	15737.5		0.14778	1.32273e+06
8.43	42775.4	50751.7	31375.3	33626.6	18684.2	15294.7		0.14831	1.31673e+06
8.46	41774.4	51503.2	30898.2	34100.6	18918.1	15481.8		0.14883	1.30828e+06
8.49	41521.9	50156.1	30321.3	33751.3	18706	15350.9		0.14936	1.30565e+06
8.52	42186	50418.1	30951.2	33623.5	18612.5	15756.2		0.14989	1.29768e+06
8.55	41390.9	50227.9	30143.6	32535.2	18322.5	15581.6		0.15042	1.28945e+06
8.58	40829.6	49301.7	30293.2	33196.3	18774.6	15001.6		0.15094	1.28222e+06
8.61	41394	49211.3	30243.4	32469.7	18356.8	15216.8		0.15147	1280723
8.64	41995.8	50090.7	29993.9	32822.1	18353.7	15640.9		0.152	1.27398e+06
8.67	41659.1	49844.3	30405.5	33302.3	17926.5	15263.6		0.15253	1.2653e+06
8.7	41356.6	50524.1	30424.2	33105.9	18840.1	15126.4		0.15306	1264315
8.73	41830.6	49579.3	29928.4	32896.9	18444.1	14848.8		0.15358	1.25903e+06
8.76	40842.1	48821.5	30106.2	32756.6	18032.5	14546.4		0.15411	1.25167e+06
8.79	41369.1	49092.8	29473.2	32055	17786.2	14689.8		0.15464	1.24608e+06
8.82	39969	49339.2	29591.7	32167.3	17882.8	14839.5		0.15517	1244449
8.85	40424.3	48955.6	29130.2	32229.6	17745.6	14711.6		0.15569	1.23695e+06
8.88	40786	48194.8	29703.9	32263.9	17627.1	14742.8		0.15622	1.22999e+06
8.91	40221.6	47727.1	29463.8	32210.9	17939	15039		0.15675	1.2228e+06
8.94	40199.7	47920.4	29569.8	31484.4	18154.1	15092.1		0.15728	1.22546e+06
8.97	40134.3	48085.7	29348.4	32170.4	18141.6	14895.6		0.15781	1.21465e+06
9	40614.5	48126.2	29332.8	31344.1	17324.7	14328.1		0.15833	1.20657e+06
9.03	40358.8	47907.9	29454.5	31927.2	17296.6	14187.8		0.15886	1.20177e+06
9.06	39226.9	48397.5	28968	31790	17249.8	14920.6		0.15939	1.19673e+06
9.09	39744.5	48023.3	29382.7	31116.4	18126.1	14586.9		0.15992	1.19249e+06
9.12	40112.4	48126.2	29011.7	30948.1	17624	14462.2		0.16044	1.18653e+06
9.15	40676.8	47396.5	29360.9	30764.1	17449.4	14234.6		0.16097	1.18123e+06
9.18	40012.7	47190.7	28765.3	31316	17546.1	14402.9		0.1615	1.17642e+06
9.21	38955.6	47028.6	28650	30723.6	17552.3	14153.5		0.16203	1.17267e+06
9.24	38718.6	47293.6	28444.2	31344.1	17306	14343.7		0.16256	1.1691e+06
9.27	39351.6	46570.2	28291.4	30583.2	17012.9	14471.5		0.16308	1.16288e+06
9.3	38852.7	46707.4	28038.8	30471	17187.5	14172.2		0.16361	1.16028e+06
9.33	39058.5	45915.4	27992	31100.9	17265.4	14013.2		0.16414	1.15005e+06
9.36	38419.3	46654.4	28313.2	29925.3	16835.1	13907.1		0.16467	1.15057e+06
9.39	38425.5	45971.5	27599.1	30243.4	16788.4	14222.1		0.16519	1.14353e+06
9.42	38575.2	46411.2	27879.8	29909.7	17215.5	13467.5		0.16572	1.13764e+06
9.45	38462.9	45756.4	28200.9	29220.6	17000.4	13966.4		0.16625	1.13511e+06
9.48	38802.8	45631.6	27630.3	30433.6	16991	14031.9		0.16678	1.1305e+06
9.51	37792.5	45569.3	27627.2	30371.2	16760.3	13698.2		0.16731	1.12571e+06
9.54	38154.2	45768.8	27486.9	30031.3	16305	13822.9		0.16783	1.11934e+06
9.57	37539.9	44970.6	27306	29847.3	16735.3	13492.4		0.16836	1.11479e+06
9.6	37468.2	44356.3	27427.6	30143.6	16881.9	13741.9		0.16889	1.1103e+06
9.63	37954.6	44771	27424.5	29700.8	16807.1	13292.9		0.16942	1.10531e+06
9.66	37633.5	45375.9	27449.5	29273.6	16648	13383.3		0.16994	1.09878e+06
9.69	37178.2	45064.1	27047.2	29217.5	16629.3	13838.5		0.17047	1.096e+06
9.72	37153.3	44303.3	27468.2	29186.3	16766.5	13735.6		0.171	1.09188e+06
9.75	37278	44219.1	27443.2	28712.3	16167.8	13598.4		0.17153	1.08825e+06
9.78	37240.6	43523.7	27306	28784	16370.5	13202.4		0.17206	1.08284e+06
9.81	37471.3	43873	26944.3	28634.4	16476.5	13214.9		0.17258	1.07985e+06
9.84	36969.3	44231.6	27062.8	28618.8	16077.4	13264.8		0.17311	1.07371e+06
9.87	36489.1	43823.1	26938.1	28877.6	16208.4	13370.8		0.17364	1072702
9.9	36676.2	43495.7	26398.6	28191.6	16301.9	13617.1		0.17417	1.06655e+06
9.93	37474.4	43960.3	26510.9	28911.9	16560.7	13071.5		0.17469	1.0629e+06
9.96	36969.3	42610.1	26828.9	28618.8	16570.1	13526.7		0.17522	1.0566e+06
9.99	36049.4	43567.4	26538.9	28045	15946.4	13027.8		0.17575	1.05304e+06
10.02	35488.2	42594.5	26124.2	27670.8	15927.7	12999.7		0.17628	1.04897e+06
10.05	36015.1	43162	26588.8	28503.4	15983.9	13314.7		0.17681	1.04572e+06
10.08	35906	43383.4	26118	27920.3	15912.1	12924.9		0.17733	1.0449e+06
10.11	35538	42738	26464.1	28260.2	16142.9	12706.6		0.17786	1.03681e+06
10.14	35709.5	42354.4	25924.7	27533.6	15700.1	13433.2		0.17839	1.03347e+06
10.17	35438.3	42881.4	26411.1	27555.5	16264.5	13006		0.17892	1.03061e+06
10.2	35915.3	42448	25606.6	27399.6	15818.6	12407.3		0.17944	1.02293e+06
10.23	34543.3	42819	25734.4	27574.2	15690.7	12878.1		0.17997	1.01843e+06
10.26	35167	41949.1	25700.1	27876.6	15859.1	12934.3		0.1805	1.01822e+06
10.29	35416.4	41559.3	25977.7	27592.9	15721.9	12653.6		0.18103	1.01656e+06
10.32	34780.3	42120.6	25422.6	27299.8	15690.7	12535.1		0.18156	1.01006e+06
10.35	35185.7	42170.4	25428.9	27165.7	15475.6	13177.5		0.18208	1005162
10.38	34792.8	41871.1	26248.9	27259.2	15675.2	12572.6		0.18261	1.0028e+06
10.41	34393.7	41125.8	25609.7	26822.7	15382	12659.9		0.18314	1.00002e+06
10.44	35360.3	41334.8	26136.7	26972.4	15076.5	12522.7		0.18367	993497
10.47	35244.9	41783.8	25416.4	26794.6	15391.4	12756.5		0.18419	988087
10.5	34109.9	41936.6	25344.7	27739.4	15360.2	12687.9		0.18472	986375
10.53	34396.8	41172.6	25207.5	26963	15644	12254.5		0.18525	981442
10.56	34159.8	40340.1	25054.7	27012.9	14958	12479		0.18578	977769
10.59	34056.9	40817.1	25132.6	26782.2	15223	12123.5		0.18631	972583
10.62	34736.7	40991.8	25201.2	26348.7	14942.4	12401.1		0.18683	972661
10.65	33860.5	40358.8	24705.4	26245.8	14948.6	11861.6		0.18736	965056
10.68	34340.7	40424.3	25360.3	26688.6	14951.7	12354.3		0.18789	967242
10.71	34711.7	40174.8	25559.8	25675.2	14867.5	12111.1		0.18842	962318
10.74	33601.6	40215.3	24979.8	26361.2	15017.2	12217.1		0.18894	954526
10.77	33183.8	40386.8	24870.7	26554.5	15388.3	12422.9		0.18947	954504
10.8	33252.4	40701.8	24861.4	25775	14989.2	11842.9		0.19	947235
10.83	33692.1	40131.1	24424.8	26052.5	14643	12285.7		0.19053	946197
10.86	32878.2	39286.1	24378	25902.8	14415.4	12214		0.19106	942798
10.89	33211.9	40071.9	24530.8	25622.2	15198.1	12054.9		0.19158	940781
10.92	33349.1	39822.4	24100.5	25634.7	14521.4	12232.7		0.19211	936643
10.95	32953.1	38915.1	24746	26199.1	14452.8	11559.1		0.19264	932153
10.98	32775.3	39027.3	24459.1	25572.3	14677.3	11761.8		0.19317	929318
11.01	32834.6	39607.3	24243.9	26027.6	14243.9	11830.4		0.19369	924928
11.04	32423	39604.2	23660.8	25460	14593.1	11677.6		0.19422	923893
11.07	33146.4	39467	24047.5	25862.3	14109.8	11740		0.19475	920625
11.1	32282.7	38812.1	24646.2	25004.8	14106.7	11852.3		0.19528	919558
11.13	32887.6	37851.7	24452.9	24908.1	14396.7	11612.2		0.19581	913705
11.16	32463.5	38643.8	23529.9	25076.5	14097.4	12176.5		0.19633	908473
11.19	32628.8	38949.3	24028.8	25366.5	14577.6	11677.6		0.19686	902851
11.22	32491.6	39071	24113	25117	13994.4	11453.1		0.19739	903855
11.25	32566.4	38091.8	23420.7	24487.2	14069.3	11846		0.19792	901276
11.28	32974.9	39526.2	23274.2	25007.9	14134.8	11727.5		0.19844	897413
11.31	32622.5	38575.2	23018.5	24855.1	13929	11450		0.19897	892876
11.34	32382.4	38191.6	23673.3	24696.1	13947.7	11499.9		0.1995	893197
11.37	31125.8	37932.8	23345.9	24331.3	13988.2	11418.8		0.20003	884918
11.4	31715.1	38288.3	23751.3	24680.5	14599.4	11733.8		0.20056	884678
11.43	31415.8	37752	23791.8	24836.4	14346.8	11294.1		0.20108	881772
11.46	31362.8	37561.8	23745	24658.7	14206.5	11552.9		0.20161	880715
11.49	31777.5	38185.4	23427	23972.7	13604.7	11462.5		0.20214	876237
11.52	31244.3	38210.3	23286.7	24399.9	14596.3	11340.9		0.20267	870465
11.55	31356.5	37287.4	23305.4	24346.9	14119.2	11733.8		0.20319	871401
11.58	31793.1	37246.8	22688	24297	13486.2	11581		0.20372	866334
11.61	31253.6	36570.2	22566.4	24016.3	13863.5	11275.4		0.20425	861619
11.64	31456.3	36632.5	23289.8	24297	13869.7	11350.2		0.20478	860593
11.67	31493.8	36963.1	22903.1	24013.2	13579.7	11150.7		0.20531	856490
11.7	30838.9	37237.5	23031	23748.2	14035	11278.5		0.20583	849256
11.73	31057.2	37112.7	22753.5	24103.6	13879.1	10935.5		0.20636	852289
11.76	30888.8	36367.5	22756.6	23816.8	13660.8	11150.7		0.20689	846914
11.79	30954.3	37324.8	22837.6	24633.7	13629.6	10795.2		0.20742	846209
11.82	30867	36719.8	22541.4	23296	13249.2	11091.4		0.20794	842302
11.85	30782.8	36383.1	22993.6	23832.3	13810.5	11185		0.20847	841448
11.88	30252.7	36869.5	22516.5	23782.5	13442.5	11110.1		0.209	834428
11.91	31038.5	36423.6	22591.3	23701.4	13289.7	10804.5		0.20953	832302
11.94	30393	36192.9	22419.8	23732.6	13190	10539.5		0.21006	831887
11.97	30336.9	36121.1	22871.9	23208.7	13529.8	11128.8		0.21058	828887
12	29912.8	36040.1	22641.2	23601.6	13414.5	10932.4		0.21111	824628
12.03	30605.1	36464.1	22142.3	22856.4	13099.5	10552		0.21164	820132
12.06	30552.1	35868.6	22030	23174.4	13062.1	10389.8		0.21217	819920
12.09	30162.3	35647.2	22276.4	23367.7	13083.9	10670.5		0.21269	816798
12.12	29632.2	35379	22111.1	23299.1	12787.7	10798.3		0.21322	813839
12.15	29834.9	36588.9	21914.7	23199.4	13595.3	11050.9		0.21375	813783
12.18	29604.1	35516.2	21908.4	22962.4	12806.4	10552		0.21428	808866
12.21	29657.1	34917.5	21446.9	23127.6	12878.1	10801.4		0.21481	805538
12.24	29167.6	35453.9	22341.9	23224.3	12778.4	10701.6		0.21533	801775
12.27	29753.8	35067.2	21291	22728.5	12656.7	10686		0.21586	801650
12.3	29766.3	35363.4	21730.7	22507.1	12937.4	10455.3		0.21639	799127
12.33	29788.1	35388.4	22101.8	22519.6	12809.5	10567.6		0.21692	794862
12.36	28809	35114	21705.7	22728.5	13006	10838.8		0.21744	793165
12.39	29239.3	34976.8	21322.2	22544.5	13202.4	11057.1		0.21797	788098
12.42	29114.6	34830.2	21824.2	22488.4	13087.1	10355.5		0.2185	786617
12.45	28874.5	34602.6	21721.3	22594.4	13077.7	10065.5		0.21903	786128
12.48	29024.1	34795.9	21107	22451	12825.1	10508.3		0.21956	779233
12.51	29304.8	34490.3	21075.9	22454.1	12737.8	10302.5		0.22008	781968
12.54	29080.3	34905.1	21284.8	22245.2	12734.7	10951.1		0.22061	777824
12.57	28777.8	34113	21593.5	22588.2	12909.3	9934.56		0.22114	773165
12.6	29105.2	34340.7	20895	21952.1	12728.5	10290		0.22167	770718
12.63	28487.8	34608.8	20969.8	21789.9	12463.4	10271.3		0.22219	772049
12.66	28955.5	34733.6	20963.6	22051.9	12644.3	10093.6		0.22272	770328
12.69	28759.1	34739.8	20963.6	22070.6	12875	10277.6		0.22325	764550
12.72	28266.4	33520.6	21375.2	21418.9	12173.4	10143.5		0.22378	763892
12.75	28837	33601.6	20620.6	21450.1	12254.5	10779.6		0.22431	759074
12.78	28157.3	33742	20552	21830.5	12775.2	10074.9		0.22483	756704
12.81	28297.6	33770	21175.6	21602.8	12438.5	10464.7		0.22536	753776
12.84	28313.2	33386.5	21060.3	21849.2	12600.6	10280.7		0.22589	753109
12.87	27929.7	33601.6	20558.2	21275.4	12491.5	10243.3		0.22642	748011
12.9	28132.3	33268	20296.3	21571.7	12432.2	10012.5		0.22694	746605
12.93	27624.1	32978	20704.8	21668.3	12354.3	9965.74		0.22747	746810
12.96	27764.4	33224.3	20318.1	21334.7	12192.1	10090.5		0.228	740945
12.99	27820.5	33149.5	20103	20948	12139.1	9763.06		0.22853	739218
13.02	28568.9	33286.7	20658	20920	12204.6	10012.5		0.22906	738382
13.05	27471.3	32709.8	20810.8	21297.3	11964.5	9741.23		0.22958	735448
13.08	28384.9	32566.4	20470.9	20873.2	12173.4	9903.38		0.23011	730184
13.11	28013.8	33090.3	20386.7	20966.7	12033.1	9922.09		0.23064	728669
13.14	27536.8	32759.7	20327.5	21144.5	12232.7	9794.24		0.23117	727961
13.17	27296.7	32837.7	20349.3	21362.7	12226.4	9819.19		0.23169	726053
13.2	27530.5	33180.7	20726.6	21050.9	11986.3	9993.81		0.23222	723118
13.23	27636.5	32507.2	20439.8	20866.9	12051.8	9681.99		0.23275	724001
13.26	27302.9	32379.3	19937.7	21300.4	12214	9987.57		0.23328	721092
13.29	27224.9	32856.4	20308.8	21041.6	11715.1	9641.45		0.23381	718098
13.32	27599.1	31849.2	19909.7	20495.9	12036.2	9781.77		0.23433	714041
13.35	26972.4	32741	19641.5	20723.5	12220.2	9706.93		0.23486	711665
13.38	27218.7	32217.2	19769.3	20580.1	11805.5	9666.4		0.23539	711703
13.41	27446.3	32426.1	19675.8	20748.5	11715.1	10068.6		0.23592	707091
13.44	27171.9	31428.3	20106.1	20654.9	11746.2	9566.62		0.23644	705295
13.47	26729.1	32388.7	19585.4	20050	11365.8	9812.95		0.23697	705890
13.5	26669.9	31630.9	20053.1	20274.5	11718.2	9632.1		0.2375	702148
13.53	27056.6	31746.3	19828.6	20470.9	11708.8	9123.83		0.23803	698419
13.56	26994.2	31824.3	19837.9	20174.7	11858.5	9014.7		0.23856	699988
13.59	26972.4	31378.4	19950.2	20249.5	11724.4	9398.23		0.23908	696180
13.62	26919.4	31846.1	19398.3	19987.6	11468.7	9373.29		0.23961	692626
13.65	26719.8	31827.4	20006.3	19925.3	11721.3	9532.32		0.24014	692629
13.68	26582.6	31503.1	18815.2	19819.2	11877.2	9388.88		0.24067	688363
13.71	27268.6	30966.8	19095.8	19413.9	11805.5	9254.8		0.24119	686246
13.74	26392.4	31372.1	19042.8	20068.7	11711.9	9033.41		0.24172	684328
13.77	26682.4	31125.8	19460.6	20112.3	11506.1	9429.42		0.24225	681216
13.8	26807.1	31543.6	19267.3	20202.8	11443.8	9432.53		0.24278	681964
13.83	26389.3	30998	19660.2	19819.2	11418.8	9011.58		0.24331	678229
13.86	26136.7	31135.2	19186.2	19426.3	11334.6	9049		0.24383	674665
13.89	26361.2	31181.9	19367.1	20115.5	11521.7	9095.77		0.24436	671989
13.92	26616.9	31001.1	18765.3	19666.4	11412.6	9011.58		0.24489	670284
13.95	26411.1	31063.4	19130.1	19784.9	11450	8980.4		0.24542	669127
13.98	26255.2	31272.4	19339	19560.4	11344	9519.84		0.24594	666763
14.01	25743.8	31390.8	18818.3	19650.9	11135.1	8889.97		0.24647	663202
14.04	25450.7	30318.2	19123.9	19781.8	11169.4	9183.08		0.247	663748
14.07	26055.6	30998	19039.7	19601	11216.1	8974.16		0.24753	660733
14.1	25918.4	30224.6	18572	19395.2	11300.3	9083.3		0.24806	661484
14.13	25837.3	30424.2	18855.7	19666.4	11372	9042.76		0.24858	658606
14.16	25210.6	30265.2	18737.2	19279.8	11234.8	9098.89		0.24911	652834
14.19	25456.9	29601	19052.2	19710.1	11078.9	9108.24		0.24964	653944
14.22	25263.6	30449.2	18815.2	19423.2	11546.7	8861.9		0.25017	651475
14.25	25092.1	30093.7	18649.9	19158.2	11241.1	9083.3		0.25069	651503
14.28	26052.5	29831.8	18325.6	19813	11094.5	8942.98		0.25122	646875
14.31	25419.5	29978.3	18621.8	19379.6	11384.5	8702.88		0.25175	646785
14.34	25743.8	30006.4	18459.7	18784	11403.2	8790.19		0.25228	643660
14.37	25179.4	29616.6	18310	18762.2	11063.3	8709.11		0.25281	644562
14.4	25007.9	29675.8	18057.5	19049	11275.4	8921.15		0.25333	640006
14.43	25110.8	30215.3	18484.6	18861.9	10860.7	9027.17		0.25386	636177
14.46	24861.4	28896.3	18612.5	19021	11041.5	8886.85		0.25439	638653
14.49	24961.1	29563.6	18359.9	19011.6	10757.8	9192.43		0.25492	637025
14.52	25681.4	29189.4	18515.8	18581.3	10898.1	8774.6		0.25544	632410
14.55	24926.8	29220.6	18712.3	18952.4	10779.6	8634.28		0.25597	632317
14.58	25223.1	29495	17967	18534.5	10729.7	8790.19		0.2565	630433
14.61	24431	29317.2	18310	18737.2	10926.1	8715.35		0.25703	627165
14.64	25329.1	28852.6	18188.4	18550.1	10676.7	8659.22		0.25756	626049
14.67	25170.1	29114.6	17854.8	18472.2	10813.9	8453.42		0.25808	626311
14.7	24880.1	30071.9	17686.4	18618.7	10633	8846.31		0.25861	621496
14.73	24655.6	28780.9	17948.3	18060.6	11001	8681.05		0.25914	622582
14.76	24262.7	29161.3	18372.4	18494	10770.2	8475.25		0.25967	617992
14.79	24533.9	28727.9	18250.8	18397.3	10564.4	8540.73		0.26019	620177
14.82	24128.6	28328.8	18073	18565.7	10951.1	8493.96		0.26072	616719
14.85	25098.3	28363.1	17864.1	17792.4	10502.1	8472.13		0.26125	614016
14.88	24262.7	28512.8	18207.1	18762.2	10374.2	8057.41		0.26178	611284
14.91	24490.3	28771.6	17359	17898.4	10467.8	8316.22		0.26231	607599
14.94	24643.1	29049.1	18107.3	18051.2	10517.7	8207.08		0.26283	606529
14.97	24228.4	28637.5	17736.3	18010.7	10470.9	8612.45		0.26336	608724
15	24281.4	28275.8	17811.1	18060.6	10280.7	8412.88		0.26389	604137
15.03	24518.4	29086.5	17365.2	18381.7	10679.8	8493.96		0.26442	602937
15.06	24219	28272.7	17870.4	18135.4	10458.4	8531.38		0.26494	601066
15.09	24103.6	28331.9	17736.3	18119.8	10296.3	8434.71		0.26547	600380
15.12	24424.8	27985.8	17767.5	17536.7	10405.4	8150.96		0.266	596672
15.15	23679.6	28434.8	17552.3	17960.8	10224.6	8350.52		0.26653	596146
15.18	24415.5	28328.8	17221.8	17798.6	10221.4	8331.81		0.26706	594577
15.21	24434.2	28534.6	17365.2	17714.5	10315	8291.28		0.26758	592875
15.24	23978.9	27951.5	17146.9	18266.4	10654.9	8453.42		0.26811	590193
15.27	24041.3	27564.8	17193.7	17745.6	10857.5	7995.05		0.26864	589972
15.3	23576.7	27914.1	17327.8	17814.2	10102.9	8472.13		0.26917	588419
15.33	23564.2	27758.2	16803.9	17686.4	10333.7	8213.32		0.26969	584487
15.36	23414.5	27518.1	17062.8	17954.6	10074.9	8331.81		0.27022	584371
15.39	23514.3	28063.7	16953.6	17808	10383.6	8325.58		0.27075	584128
15.42	23645.3	27390.2	17792.4	17468.1	10093.6	8104.18		0.27128	581340
15.45	23561.1	27402.7	17100.2	17505.5	10049.9	8253.86		0.27181	579080
15.48	23688.9	27845.5	17112.6	17549.2	9981.34	8132.25		0.27233	577676
15.51	23607.8	27050.3	17630.3	17761.2	10199.6	8369.23		0.27286	576114
15.54	23788.7	26931.8	16956.7	17224.9	10286.9	7960.75		0.27339	575890
15.57	22572.6	27801.8	17115.8	17237.4	10221.4	8210.2		0.27392	573666
15.6	23305.4	27097.1	17486.8	17330.9	9878.44	7867.2		0.27444	570458
15.63	23155.7	26953.7	17040.9	17471.2	9990.69	7776.77		0.27497	570720
15.66	23504.9	27390.2	16741.6	17246.7	10056.2	8007.52		0.2755	570383
15.69	23183.8	27000.4	16959.9	17293.5	10212.1	8166.55		0.27603	567751
15.72	23402	26950.5	16330	16938	10000	8147.84		0.27656	566744
15.75	22588.2	27349.7	16791.5	16878.8	9956.39	8135.37		0.27708	564555
15.78	23252.4	26969.2	16916.2	17140.7	10333.7	7879.67		0.27761	561131
15.81	23321	27165.7	17122	16794.6	9594.68	7789.25		0.27814	560436
15.84	22859.5	26916.2	16978.6	16638.7	9897.14	7826.66		0.27867	560445
15.87	22569.5	27355.9	16757.2	17203.1	9837.9	8063.65		0.27919	560420
15.9	22691.1	26607.5	16738.5	17184.4	9619.62	7692.58		0.27972	558443
15.93	22759.7	26988	16881.9	17047.2	9706.93	7779.89		0.28025	555809
15.96	22906.2	27090.9	16529.5	16744.7	9638.33	7496.14		0.28078	555035
15.99	23002.9	26264.5	16623.1	16835.1	9685.11	7998.17		0.28131	551502
16.02	23202.5	25915.3	16473.4	16704.2	9844.14	7917.09		0.28183	551399
16.05	22859.5	26757.2	16791.5	16785.2	9865.96	7779.89		0.28236	550523
16.08	22759.7	25959	16460.9	16557.6	9426.3	7698.82		0.28289	547527
16.11	22781.5	27019.1	16142.9	16420.4	9947.04	8094.83		0.28342	546186
16.14	22697.3	26489	16713.5	16392.3	9647.69	7605.27		0.28394	544992
16.17	22656.8	26171	16155.4	16392.3	9660.16	7754.95		0.28447	544474
16.2	22086.2	25603.5	16517.1	16482.8	9276.62	7795.48		0.285	542157
16.23	22111.1	25965.2	16024.4	16167.8	9925.21	7770.54		0.28553	541088
16.26	22638.1	25712.6	16220.8	16863.2	9681.99	7839.14		0.28606	541449
16.29	22460.3	26233.4	16142.9	16648	9834.78	7851.61		0.28658	540944
16.32	22114.2	25806.2	16510.8	16432.9	9257.91	8085.47		0.28711	535618
16.35	22560.1	25569.2	16342.4	16542	9719.41	7468.07		0.28764	535805
16.38	22073.7	25597.2	15955.8	16130.4	9791.12	7648.93		0.28817	535656
16.41	21998.9	25796.8	16470.3	16467.2	9688.23	7446.24		0.28869	533660
16.44	21839.8	25350.9	16330	15924.6	9622.74	7655.16		0.28922	530732
16.47	22348.1	25809.3	16220.8	16230.2	9392	7408.83		0.28975	531324
16.5	22070.6	25506.8	16242.7	16133.5	9666.4	7599.04		0.29028	528010
16.53	21453.2	25388.3	15996.3	16133.5	9660.16	7524.2		0.29081	527658
16.56	22142.3	25485	15983.9	16367.4	9572.85	7599.04		0.29133	525637
16.59	21930.3	25578.5	15965.1	15927.7	9005.34	7642.69		0.29186	525768
16.62	22217.1	25135.8	15893.4	16033.7	9504.25	7443.13		0.29239	521967
16.65	21821.1	25170.1	16093	15675.2	9469.95	7605.27		0.29292	521848
16.68	21655.8	25092.1	16011.9	16139.8	9451.24	7493.02		0.29344	519204
16.71	21952.1	24646.2	16043.1	16043.1	9148.78	7408.83		0.29397	518163
16.74	21026	25456.9	15821.7	15856	9267.27	7517.96		0.2945	516036
16.77	21783.7	25104.6	15581.6	15806.1	9398.23	7302.81		0.29503	517882
16.8	21699.5	25201.2	15746.9	15721.9	9179.96	7274.74		0.29556	514168
16.83	21397	24936.2	15344.6	15996.3	9142.54	7284.1		0.29608	513816
16.86	22251.4	25400.8	15681.4	15753.1	9117.6	7362.05		0.29661	512581
16.89	21565.4	25285.4	15553.5	15622.1	9348.34	7168.73		0.29714	511424
16.92	21316	24608.8	15862.2	16052.5	9264.15	7174.96		0.29767	511795
16.95	21004.1	24689.9	15625.3	15774.9	9027.17	7393.24		0.29819	511455
16.98	20932.4	24789.6	15837.3	15441.3	9201.79	7592.8		0.29872	507735
17.01	21103.9	25185.6	15553.5	15703.2	9030.29	7293.45		0.29925	505450
17.04	21746.3	24549.5	15484.9	15718.8	9223.61	7352.7		0.29978	504206
17.07	21291	24702.3	15771.8	15382	9114.48	7171.84		0.30031	501144
17.1	20545.8	24097.4	15182.5	15494.3	9130.07	7433.77		0.30083	502918
17.13	21079	24593.2	15862.2	15550.4	9036.52	7299.69		0.30136	500367
17.16	20863.8	24297	15138.8	15360.2	9089.53	7349.58		0.30189	501396
17.19	21172.5	24437.3	15045.3	15644	8918.03	7340.23		0.30242	496451
17.22	20424.2	24574.5	15157.5	15662.7	8874.38	7165.61		0.30294	499170
17.25	21125.8	24403	15173.1	15285.4	8871.26	7184.32		0.30347	497823
17.28	20944.9	24409.2	15235.5	15269.8	9211.14	7015.93		0.304	496083
17.31	20860.7	23988.3	15631.5	15272.9	8974.16	7184.32		0.30453	493205
17.34	20676.7	24197.2	15110.8	15375.8	9173.72	7128.19		0.30506	493529
17.37	21531.1	24530.8	15260.4	15438.2	9179.96	7246.68		0.30558	488805
17.4	20679.9	23810.5	15098.3	15369.6	9058.35	6987.87		0.30611	488075
17.43	20792.1	23872.9	15322.8	15276	8852.55	6994.11		0.30664	486267
17.46	20679.9	23598.5	14920.6	15085.8	8949.21	6816.37		0.30717	487233
17.49	21175.6	24234.6	14911.2	15297.9	8827.6	7106.36		0.30769	486357
17.52	21156.9	24044.4	15151.3	14864.4	8883.73	6966.04		0.30822	487467
17.55	20586.3	23495.6	15176.2	15073.3	8899.32	7128.19		0.30875	481758
17.58	20754.7	24325	15391.4	14958	8746.53	6869.38		0.30928	481558
17.61	20620.6	23579.8	14836.4	15297.9	8783.95	6956.69		0.30981	478923
17.64	20555.1	24181.6	15388.3	15257.3	8624.92	6704.11		0.31033	481764
17.67	20626.8	24212.8	14936.1	14998.5	9008.46	7249.8		0.31086	478088
17.7	20470.9	23810.5	14702.3	14533.9	8883.73	7118.83		0.31139	478250
17.73	20832.6	23579.8	15064	14471.5	8646.75	7072.06		0.31192	476918
17.76	21138.2	23367.7	14792.7	14540.1	8752.77	7009.7		0.31244	477414
17.79	20399.2	23950.8	14777.1	14861.3	8730.94	6994.11		0.31297	470822
17.82	20520.8	23645.3	15363.3	14898.7	8914.91	6797.66		0.3135	473270
17.85	20782.8	23411.4	14602.5	15035.9	8587.5	6807.02		0.31403	471564
17.88	20667.4	23430.1	14827	14462.2	8737.18	6913.03		0.31456	470055
17.91	20006.3	23854.2	14658.6	14465.3	8880.61	6997.22		0.31508	469431
17.94	20134.2	23049.7	14739.7	15145.1	8453.42	6831.96		0.31561	465899
17.97	20695.4	23455	14736.6	14696	8624.92	6850.67		0.31614	470844
18	20124.8	22868.8	14686.7	14848.8	8796.42	6816.37		0.31667	466606
18.03	19950.2	22903.1	14440.4	14749.1	8444.07	6947.33		0.31719	464651
18.06	20237.1	23302.3	14714.8	14820.8	8378.58	6719.71		0.31772	463866
18.09	19819.2	22878.2	14496.5	14493.4	8331.81	6722.82		0.31825	464352
18.12	20031.3	23208.7	14577.6	14480.9	8893.09	6651.11		0.31878	462169
18.15	19660.2	23243	14586.9	14328.1	8328.69	6616.81		0.31931	459313
18.18	19619.7	23130.8	14546.4	14200.3	8596.86	6754.01		0.31983	458153
18.21	20227.7	22765.9	15070.2	14717.9	8522.02	6741.53		0.32036	458150
18.24	20081.2	23031	14798.9	14555.7	8584.39	6841.32		0.32089	454505
18.27	19753.8	23411.4	14290.7	14206.5	8599.98	7115.72		0.32142	457152
18.3	19700.7	22825.2	14462.2	14583.8	8696.64	6641.75		0.32194	456207
18.33	19117.6	22285.7	14162.8	14639.9	8263.21	6445.3		0.32247	453918
18.36	19750.6	22494.6	14384.2	13876	8359.88	6601.21		0.323	453438
18.39	20159.1	22401.1	14215.8	14016.3	8631.16	6701		0.32353	450607
18.42	19142.6	22641.2	14527.7	14222.1	8119.77	6526.38		0.32406	450105
18.45	19317.2	22737.9	14593.1	14247	8113.54	6604.33		0.32458	448876
18.48	19719.5	22906.2	14103.6	13919.6	8493.96	6392.3		0.32511	451199
18.51	19242.4	22413.6	14259.5	14293.8	8244.5	6404.77		0.32564	446101
18.54	19688.3	22881.3	14661.7	14402.9	8228.91	6601.21		0.32617	444617
18.57	19563.5	22017.6	14112.9	13879.1	8272.57	6504.55		0.32669	447021
18.6	19080.2	22560.1	14194	13950.8	8297.51	6510.79		0.32722	444586
18.63	18749.7	22429.2	13567.3	14106.7	8288.16	6538.85		0.32775	443604
18.66	19404.5	22460.3	14081.8	13604.7	7926.45	6308.1		0.32828	442422
18.69	19089.6	22475.9	14003.8	13997.6	8241.38	6404.77		0.32881	439272
18.72	19233	22161	14131.7	13642.1	8210.2	6361.11		0.32933	441293
18.75	19211.2	22083	13542.3	13972.6	7935.8	6370.47		0.32986	439160
18.78	18715.4	22073.7	14128.5	13704.5	8172.78	6439.07		0.33039	438147
18.81	19039.7	21949	13988.2	14038.1	8197.73	6283.16		0.33092	437380
18.84	19058.4	21833.6	14122.3	14069.3	8013.76	6457.78		0.33144	435736
18.87	18946.1	22220.2	14234.6	13704.5	8300.63	6570.03		0.33197	434299
18.9	18949.3	21266.1	14038.1	13508	8497.08	6495.2		0.3325	434367
18.93	18986.7	21796.2	13866.6	13598.4	8309.98	6354.88		0.33303	432001
18.96	18777.8	22020.7	14010	13514.2	8185.26	6616.81		0.33356	431184
18.99	19108.3	21468.8	14194	13623.4	8010.64	6585.62		0.33408	432163
19.02	18631.2	21768.1	14125.4	13592.2	8169.67	6423.48		0.33461	432328
19.05	18755.9	21899.1	13648.3	13299.1	8179.02	6158.43		0.33514	429855
19.08	18668.6	21234.9	14094.2	13763.7	8141.6	6401.65		0.33567	430647
19.11	18918.1	21231.8	13430.1	13289.7	8129.13	6273.8		0.33619	426697
19.14	18908.7	22030	13642.1	13667	8001.28	6323.7		0.33672	426478
19.17	18939.9	21858.5	13773.1	13455	8163.43	6423.48		0.33725	425225
19.2	18724.7	21602.8	13794.9	13476.8	8023.11	6407.89		0.33778	424327
19.23	18902.5	21325.3	13757.5	13551.7	8007.52	6077.36		0.33831	423956
19.26	19139.5	21630.9	13333.4	13483.1	7995.05	6339.29		0.33883	422160
19.29	18606.3	21263	13564.1	13598.4	7842.26	6161.55		0.33936	420844
19.32	18787.1	21191.2	13414.5	13489.3	7882.79	6270.69		0.33989	422503
19.35	18815.2	21181.9	13529.8	13720	8185.26	6445.3		0.34042	418462
19.38	18472.2	21443.8	13214.9	13236.7	7976.34	6099.19		0.34094	418465
19.41	18603.1	21060.3	13657.7	12918.7	7945.16	6133.49		0.34147	417582
19.44	18649.9	21300.4	13136.9	12890.6	7623.98	6155.31		0.342	415733
19.47	18777.8	20926.2	13479.9	13049.6	7973.22	6292.51		0.34253	417068
19.5	18313.1	21453.2	13349	13171.2	7524.2	5999.4		0.34306	414049
19.53	17898.4	21163.2	13118.2	13083.9	8051.17	5993.17		0.34358	413706
19.56	18500.2	20876.3	13430.1	13548.5	7627.1	6289.4		0.34411	413036
19.59	18288.2	21128.9	13233.6	13202.4	7427.54	6117.9		0.34464	411474
19.62	18359.9	21013.5	13283.5	12881.3	7823.55	6117.9		0.34517	413806
19.65	18225.8	20979.2	13489.3	12968.6	7973.22	6158.43		0.34569	409478
19.68	17808	20941.8	13757.5	13030.9	7708.17	6317.46		0.34622	408804
19.71	17817.4	20829.5	13305.3	12974.8	7648.93	5996.29		0.34675	407997
19.74	18063.7	20882.5	13526.7	13009.1	7695.7	6046.18		0.34728	407832
19.77	18188.4	21044.7	13467.5	12893.7	7408.83	5990.05		0.34781	406796
19.8	18241.4	20252.7	13043.4	12669.2	7692.58	6021.23		0.34833	404819
19.83	18169.7	20845.1	13143.2	13040.3	7879.67	5799.84		0.34886	405827
19.86	18238.3	21150.7	13286.6	13034	7567.85	6121.01		0.34939	404595
19.89	17661.4	21107	13105.8	12865.7	7867.2	5927.68		0.34992	402584
19.92	17886	20636.2	12775.2	12921.8	7648.93	6227.03		0.35044	402534
19.95	18628.1	20798.3	13386.4	13065.2	7736.24	6043.06		0.35097	398178
19.98	17474.4	20595.7	13483.1	12684.8	7605.27	6161.55		0.3515	400049
20.01	17976.4	21138.2	13059	12996.6	7720.65	6089.83		0.35203	399818
20.04	18175.9	20732.9	12890.6	12918.7	7689.46	6096.07		0.35256	398489
20.07	17539.8	20577	12719.1	12787.7	7293.45	5899.62		0.35308	398614
20.1	17948.3	20053.1	13021.6	12772.1	7851.61	5781.13		0.35361	397336
20.13	18310	20676.7	13299.1	12273.2	7708.17	5862.2		0.35414	393641
20.16	17645.9	20411.7	12890.6	12597.5	7714.41	5799.84		0.35467	393859
20.19	17882.8	20115.5	13027.8	12344.9	7440.01	5809.19		0.35519	392559
20.22	18244.5	19934.6	13324	12613.1	7486.78	5918.33		0.35572	393005
20.25	17773.7	20246.4	12712.9	12653.6	7589.68	5706.29		0.35625	392428
20.28	17730	19803.6	12928	12282.6	7633.34	5778.01		0.35678	392153
20.31	17502.4	20190.3	12694.2	12360.5	7421.3	5774.89		0.35731	389600
20.34	17932.7	20237.1	12797.1	12666.1	7215.5	5715.65		0.35783	389777
20.37	17589.7	20087.4	13108.9	12373	7443.13	5784.25		0.35836	386952
20.4	17427.6	19716.3	12606.9	12722.2	7274.74	5877.79		0.35889	390335
20.43	17673.9	20143.5	12822	12585	7464.95	5955.75		0.35942	386291
20.46	17452.5	19891	12893.7	12588.1	7508.61	5902.74		0.35994	386750
20.49	17390.2	19962.7	12912.4	12494.6	7352.7	5659.52		0.36047	384913
20.52	17683.3	19953.3	12675.5	12544.5	7499.25	5743.71		0.361	384632
20.55	17012.9	19978.3	12928	12513.3	7427.54	5874.68		0.36153	385010
20.58	17281	19753.8	12638	12267	7555.38	5815.43		0.36206	383444
20.61	17212.4	19682	12394.8	12270.1	7574.09	5675.11		0.36258	379730
20.64	17471.2	20090.5	12566.3	12079.9	7321.52	5618.98		0.36311	379023
20.67	17673.9	19236.1	12528.9	12173.4	7131.31	5806.08		0.36364	379409
20.7	17237.4	19688.3	12497.7	12120.4	7458.72	5827.9		0.36417	378773
20.73	17374.6	19236.1	12544.5	12279.4	7097.01	5584.68		0.36469	379129
20.76	17200	19254.8	12756.5	12229.6	7440.01	5749.95		0.36522	377856
20.79	16910	18933.7	12298.2	12366.8	7586.56	5849.73		0.36575	376391
20.82	17561.7	19457.5	12369.9	11880.3	7090.77	5668.88		0.36628	374464
20.85	17028.5	19703.9	12535.1	12360.5	7642.69	5874.68		0.36681	376241
20.88	17262.3	19426.3	12513.3	12054.9	7383.88	5768.66		0.36733	374504
20.91	16766.5	19226.8	12606.9	12036.2	7321.52	5650.17		0.36786	375468
20.94	17019.1	19604.1	12288.8	11980.1	7081.42	5615.87		0.36839	371726
20.97	17309.1	19329.7	12656.7	11995.7	7318.4	5647.05		0.36892	372958
21	16997.3	19161.3	12248.3	12376.1	7418.18	5703.17		0.36944	370488
21.03	16994.2	19685.2	12182.8	12382.3	7171.84	5665.76		0.36997	370672
21.06	17296.6	19155.1	12092.4	12154.7	7418.18	5834.14		0.3705	370978
21.09	17240.5	18915	12348	11927.1	6997.22	5500.49		0.37103	369026
21.12	16953.6	19407.6	12242	11733.8	7309.04	5771.78		0.37156	368614
21.15	16688.6	19204.9	12373	11964.5	7137.54	5687.58		0.37208	366054
21.18	16775.9	19055.3	12148.5	11771.2	6928.62	5718.77		0.37261	365599
21.21	17196.8	18877.5	11811.7	11537.3	6944.22	5491.14		0.37314	365689
21.24	16959.9	18908.7	12251.4	12170.3	7087.65	5706.29		0.37367	363326
21.27	16623.1	19239.2	11933.3	11771.2	7259.15	5590.92		0.37419	364049
21.3	16601.3	18799.6	12129.8	11920.9	7212.38	5584.68		0.37472	363581
21.33	16436	18871.3	12223.3	12017.5	7174.96	5637.69		0.37525	363232
21.36	17016	19158.2	12341.8	12086.1	7084.53	5696.94		0.37578	363248
21.39	16613.7	18699.8	12054.9	12073.6	7193.67	5615.87		0.37631	361938
21.42	17212.4	18612.5	12026.9	11602.8	7215.5	5615.87		0.37683	359799
21.45	16638.7	19161.3	12351.2	11468.7	7209.26	5656.4		0.37736	359765
21.48	16261.4	18584.4	12101.7	11693.2	6919.27	5696.94		0.37789	359016
21.51	16432.9	18905.6	11677.6	11490.5	7015.93	5438.13		0.37842	358124
21.54	16635.6	18908.7	11892.8	11609	6747.77	5721.88		0.37894	359771
21.57	16467.2	19045.9	11948.9	11917.7	6869.38	5519.2		0.37947	357061
21.6	16220.8	18437.9	12039.3	11761.8	7115.72	5263.51		0.38	356347
21.63	16775.9	19223.7	12444.7	11587.2	7075.18	5160.61		0.38053	354857
21.66	16897.5	18871.3	11867.8	11796.1	6760.24	5319.64		0.38106	354364
21.69	16373.6	18272.6	12076.8	11319	7209.26	5628.34		0.38158	355218
21.72	16485.9	18257	11927.1	11702.6	6769.6	5441.25		0.38211	354938
21.75	16314.4	18581.3	11827.3	11593.4	6903.68	5400.71		0.38264	351252
21.78	16367.4	18802.7	11602.8	11537.3	7025.29	5266.63		0.38317	352767
21.81	16538.9	18749.7	11989.5	11353.3	6853.79	5353.94		0.38369	350419
21.84	16121.1	18425.4	11836.7	11733.8	6819.49	5453.72		0.38422	350956
21.87	16379.9	18481.5	12005	11537.3	6523.26	5469.31		0.38475	349774
21.9	16523.3	18796.5	11512.4	11471.8	6906.8	5562.86		0.38528	349075
21.93	16280.1	18556.4	11930.2	11409.5	6644.87	5410.06		0.38581	347576
21.96	16339.3	18412.9	11973.9	11559.1	6816.37	5357.06		0.38633	346500
21.99	15871.6	18216.5	11484.3	11340.9	6866.26	5204.26		0.38686	348283
22.02	16202.1	18509.6	11967.6	11297.2	6791.42	5512.97		0.38739	345072
22.05	16005.7	18369.3	11696.3	11191.2	6835.08	5145.02		0.38792	344807
22.08	15834.2	18559.5	11406.3	11069.6	6651.11	5219.86		0.38844	345458
22.11	15868.5	18263.3	12235.8	11291	6922.39	5151.25		0.38897	344526
22.14	15952.7	18693.6	11135.1	11565.4	6785.19	5092.01		0.3895	344155
22.17	15952.7	18038.7	11783.7	10960.4	6760.24	5166.85		0.39003	342568
22.2	16071.2	17836.1	11724.4	11025.9	6676.05	5123.19		0.39056	342013
22.23	16467.2	18250.8	11696.3	11032.2	6788.31	4939.22		0.39108	342038
22.26	15787.4	18010.7	11559.1	10857.5	6563.8	5145.02		0.39161	340201
22.29	16027.5	17683.3	11390.8	11278.5	6797.66	5116.95		0.39214	339655
22.32	15431.9	17848.5	11428.2	11032.2	6647.99	5207.38		0.39267	339949
22.35	15980.7	17963.9	11874.1	11169.4	6663.58	5135.66		0.39319	339942
22.38	16202.1	18166.6	11549.8	11213	7065.83	5098.25		0.39372	340101
22.41	15930.8	18001.3	11574.7	11004.1	6791.42	5260.39		0.39425	337928
22.44	15862.2	17842.3	11446.9	11331.5	6816.37	5188.67		0.39478	335415
22.47	15528.6	18419.2	11658.9	11128.8	6495.2	5304.05		0.39531	335072
22.5	15768.7	17845.4	11627.7	10988.5	6710.35	5294.69		0.39583	336051
22.53	15803	18272.6	11197.4	10729.7	6931.74	5244.8		0.39636	334404
22.56	15425.7	17343.4	11428.2	11185	6423.48	5116.95		0.39689	334464
22.59	15644	18029.4	11624.6	11072.7	6825.72	5129.43		0.39742	334417
22.62	15419.5	17923.4	11253.6	11475	6704.11	5154.37		0.39794	335019
22.65	15572.3	17443.2	11194.3	10876.3	6464.01	5132.55		0.39847	332493
22.68	15765.6	17620.9	11353.3	10704.8	6445.3	5020.29		0.399	330014
22.71	15481.8	17861	11138.2	11082.1	6526.38	5369.53		0.39953	331511
22.74	15360.2	17617.8	11649.6	10923	6629.28	5241.68		0.40006	327925
22.77	15815.5	17783.1	11169.4	11010.3	6395.41	4945.45		0.40058	327451
22.8	15410.1	17330.9	11200.5	10595.6	6704.11	5126.31		0.40111	327925
22.83	15865.4	17708.2	11069.6	10739.1	6454.66	5032.76		0.40164	327644
22.86	15681.4	17748.8	11309.7	10857.5	6495.2	5113.84		0.40217	327819
22.89	15731.3	17436.9	11574.7	10997.9	6704.11	5145.02		0.40269	326213
22.92	15494.3	17649	11275.4	10477.1	6651.11	5051.47		0.40322	326144
22.95	15509.9	17200	11344	10711	6308.1	5004.7		0.40375	326556
22.98	15363.3	17783.1	11191.2	11135.1	6295.63	4833.2		0.40428	323921
23.01	15478.7	17549.2	11253.6	11057.1	6510.79	4717.83		0.40481	323974
23.04	15138.8	17396.4	10932.4	10982.3	6613.69	4898.68		0.40533	322003
23.07	15166.9	17436.9	11047.8	11113.2	6545.09	4914.27		0.40586	322957
23.1	15310.3	17137.6	11060.2	10670.5	6479.6	4923.63		0.40639	320834
23.13	15135.7	17539.8	11078.9	10576.9	6467.13	4995.35		0.40692	320666
23.16	15073.3	17764.3	11160	11309.7	6722.82	5045.24		0.40744	321601
23.19	15354	17249.8	11356.5	10477.1	6482.72	5126.31		0.40797	319786
23.22	15132.6	17162.5	11200.5	10564.4	6420.36	4879.97		0.4085	321529
23.25	15223	17175	11381.4	10533.3	5902.74	5073.3		0.40903	319955
23.28	14721	17530.5	10848.2	10461.5	6451.54	4833.2		0.40956	319359
23.31	15288.5	17652.1	11069.6	10427.2	6470.25	4908.04		0.41008	317897
23.34	15107.6	17240.5	10667.3	10517.7	6411	5263.51		0.41061	315889
23.37	15266.7	17140.7	10689.2	10452.2	6317.46	4873.74		0.41114	316668
23.4	15762.5	17383.9	11372	10570.7	6591.86	4777.07		0.41167	315942
23.43	15064	17371.5	10742.2	10567.6	6217.68	5004.7		0.41219	313700
23.46	15463.1	17000.4	10751.5	10533.3	6308.1	4708.47		0.41272	315237
23.49	15007.9	16994.2	11100.8	10845.1	6273.8	4982.87		0.41325	313656
23.52	14764.6	17084.6	11097.6	10293.2	6464.01	4889.33		0.41378	313749
23.55	14958	16632.4	10224.6	10336.8	6142.84	5070.18		0.41431	313556
23.58	15017.2	16984.8	10898.1	10352.4	6579.39	4792.66		0.41483	312733
23.61	14870.7	17187.5	10801.4	10470.9	6382.94	4985.99		0.41536	311199
23.64	14749.1	16308.1	10751.5	10598.7	6164.67	5054.59		0.41589	311857
23.67	14855.1	16620	11035.3	10318.1	5996.29	5057.71		0.41642	309899
23.7	14855.1	16938	10804.5	10358.6	6336.17	5032.76		0.41694	308417
23.73	14546.4	16426.6	10820.1	10427.2	6102.3	4786.43		0.41747	310566
23.76	14861.3	16535.8	10948	10361.8	6202.09	4836.32		0.418	309000
23.79	14484	17140.7	10823.2	10230.8	6117.9	4758.36		0.41853	307591
23.82	14733.5	17150.1	10820.1	10221.4	6292.51	4789.54		0.41906	307594
23.85	14767.8	16239.5	10486.5	10555.1	6367.35	5023.41		0.41958	307198
23.88	15023.5	16629.3	10595.6	10508.3	6389.18	4898.68		0.42011	305549
23.91	14337.5	16863.2	10742.2	10567.6	6261.33	4870.62		0.42064	303721
23.94	14571.3	16595	10976	10118.5	6127.25	4792.66		0.42117	304616
23.97	15132.6	17093.9	10576.9	10274.4	6170.9	4633.63		0.42169	307301
24	14805.2	16688.6	10661.1	10099.8	6417.24	4708.47		0.42222	303029
24.03	14540.1	16295.7	10729.7	10090.5	6227.03	4658.58		0.42275	303927
24.06	14630.6	16139.8	10349.3	9975.1	6189.61	4646.11		0.42328	301791
24.09	14234.6	16557.6	10823.2	10040.6	5877.79	4561.92		0.42381	301947
24.12	14574.4	16479.7	10679.8	10215.2	6136.6	4702.24		0.42433	302250
24.15	14552.6	16311.3	10754.6	9925.21	6273.8	4795.78		0.42486	302371
24.18	15035.9	16623.1	10436.6	10383.6	6164.67	4758.36		0.42539	300715
24.21	14608.7	16289.4	10505.2	10074.9	6376.7	4658.58		0.42592	299889
24.24	14306.3	16392.3	10517.7	9875.32	6230.15	4811.37		0.42644	298876
24.27	13972.6	16395.5	10527	10146.6	6205.2	4845.67		0.42697	297410
24.3	14415.4	15806.1	10545.7	10374.2	5999.4	4502.67		0.4275	299106
24.33	14247	16195.9	10458.4	10006.3	5812.31	4546.33		0.42803	298985
24.36	14181.5	16429.8	10633	10046.8	6170.9	4652.34		0.42856	297398
24.39	14374.9	16124.2	10586.3	9862.84	6217.68	4605.57		0.42908	295480
24.42	14484	16373.6	10358.6	10081.1	6011.88	4686.64		0.42961	296946
24.45	14552.6	15999.4	10536.4	10018.8	6308.1	4540.09		0.43014	294962
24.48	14287.6	16364.3	10343	9934.56	6342.4	4618.04		0.43067	295181
24.51	14353	16273.8	10187.1	10096.7	5952.63	4655.46		0.43119	294311
24.54	13963.3	15809.2	10109.2	9909.62	6251.98	4627.4		0.43172	293609
24.57	14427.9	16146	10293.2	9906.5	6058.65	4430.95		0.43225	292624
24.6	13688.9	16314.4	10383.6	9728.76	6142.84	4992.23		0.43278	292246
24.63	14446.6	16052.5	10458.4	9816.07	5799.84	4530.73		0.43331	292327
24.66	14141	15818.6	10430.4	9675.75	5902.74	4577.51		0.43383	289540
24.69	14141	16183.4	10081.1	9915.85	5915.21	4602.45		0.43436	289845
24.72	13879.1	16214.6	10258.9	9778.65	6195.85	4646.11		0.43489	291205
24.75	14440.4	15697	10271.3	9993.81	6214.56	4621.16		0.43542	289156
24.78	14356.2	15796.8	10726.6	9547.91	5768.66	4661.7		0.43594	289883
24.81	14063.1	15615.9	10511.4	9872.2	5634.57	4833.2		0.43647	288536
24.84	14334.3	16055.6	10109.2	9959.51	5940.16	4558.8		0.437	287342
24.87	14203.4	15762.5	10171.5	9363.93	5824.78	4633.63		0.43753	289546
24.9	14318.7	15868.5	10127.9	9844.14	5965.1	4303.11		0.43806	287104
24.93	14406.1	15899.7	10274.4	9448.12	5793.6	4677.29		0.43858	286228
24.96	14159.7	15949.6	10299.4	9420.06	5952.63	4477.73		0.43911	286409
24.99	13782.4	15703.2	10265.1	9800.48	6039.94	4739.65		0.43964	284364
25.02	13985.1	15768.7	9903.38	9831.66	5946.39	4561.92		0.44017	285966
25.05	13888.4	16083.6	10246.4	9775.53	5943.28	4589.98		0.44069	285162
25.08	13822.9	15609.7	10109.2	9597.8	5905.86	4733.42		0.44122	282592
25.11	14059.9	15569.1	9859.73	9725.64	5952.63	4496.43		0.44175	284208
25.14	13794.9	15160.7	9660.16	9791.12	5965.1	4390.42		0.44228	284969
25.17	13763.7	15344.6	9965.74	9348.34	5930.8	4633.63		0.44281	280659
25.2	14112.9	15653.3	10106.1	9535.43	5824.78	4561.92		0.44333	281090
25.23	14038.1	15793.6	9962.63	9526.08	5831.02	4406.01		0.44386	282471
25.26	13536.1	15756.2	10109.2	9691.34	5955.75	4446.54		0.44439	280444
25.29	13788.6	15067.1	10187.1	9582.21	5684.47	4540.09		0.44492	279428
25.32	13785.5	15469.4	10040.6	9628.98	5565.97	4536.97		0.44544	279537
25.35	13741.9	15625.3	9922.09	9747.47	5831.02	4586.86		0.44597	279742
25.38	14228.3	15076.5	10396.1	9632.1	5584.68	4309.34		0.4465	280142
25.41	13576.6	15054.6	10290	9498.02	5958.87	4468.37		0.44703	278523
25.44	13801.1	14970.4	9990.69	9401.35	5734.36	4306.22		0.44756	278751
25.47	13645.2	15410.1	9859.73	9261.03	5824.78	4253.22		0.44808	278692
25.5	13726.3	15279.1	9984.45	9476.19	5809.19	4256.33		0.44861	277173
25.53	13573.5	15475.6	9797.36	9407.59	5796.72	4262.57		0.44914	276621
25.56	13367.7	15578.5	9890.91	9491.78	5709.41	4309.34		0.44967	274965
25.59	13950.8	15407	10040.6	9395.12	5852.85	4390.42		0.45019	272371
25.62	13607.8	15039	10037.5	9179.96	5781.13	4549.44		0.45072	274286
25.65	13529.8	15132.6	9878.44	9363.93	5522.32	4443.42		0.45125	272839
25.68	13660.8	15260.4	10037.5	9186.2	5675.11	4402.89		0.45178	274108
25.71	13517.4	15107.6	9710.05	9317.16	5618.98	4246.98		0.45231	273921
25.74	13648.3	15269.8	9744.35	9398.23	5581.57	4524.5		0.45283	272153
25.77	13751.2	15407	10258.9	9123.83	5746.83	4393.53		0.45336	272122
25.8	13723.2	15026.6	9987.57	9211.14	5784.25	4262.57		0.45389	271295
25.83	13754.3	14908.1	9850.37	9295.33	5756.18	4409.12		0.45442	272131
25.86	13333.4	15045.3	9912.74	9298.45	5731.24	4393.53		0.45494	270450
25.89	13561	15325.9	9897.14	9105.12	5590.92	4337.41		0.45547	269954
25.92	13218	14942.4	10018.8	9382.64	5762.42	4296.87		0.456	270871
25.95	13520.5	14961.1	9931.44	9326.52	5578.45	4415.36		0.45653	268701
25.98	13623.4	15182.5	10074.9	9273.51	5787.37	4303.11		0.45706	268720
26.01	13130.7	15032.8	9856.61	9242.32	5625.22	4409.12		0.45758	267959
26.04	13436.3	15067.1	9710.05	9073.94	5575.33	4209.56		0.45811	268551
26.07	13857.2	14724.1	9357.7	8942.98	5762.42	4412.24		0.45864	266830
26.1	13193.1	14970.4	9728.76	9501.13	5771.78	4087.95		0.45917	268876
26.13	13657.7	14883.1	9706.93	8868.14	5475.55	4290.63		0.45969	267610
26.16	13436.3	14958	9554.14	9198.67	5740.59	4193.97		0.46022	266500
26.19	13539.2	14555.7	9519.84	9329.63	5684.47	4324.93		0.46075	266234
26.22	12974.8	14583.8	9853.49	8715.35	5338.35	4390.42		0.46128	265037
26.25	13224.3	14699.2	9360.82	9220.5	5353.94	4393.53		0.46181	264342
26.28	13140.1	14926.8	9943.92	9067.71	5481.78	4019.35		0.46233	264541
26.31	13417.6	15195	9678.87	8771.48	5531.67	4156.55		0.46286	262577
26.34	13280.4	15229.3	9703.82	9130.07	5597.16	4271.92		0.46339	264401
26.37	13071.5	14474.7	9457.48	9070.82	5565.97	4116.01		0.46392	262845
26.4	13296	14982.9	9276.62	9317.16	5581.57	4234.51		0.46444	262664
26.43	13277.3	14733.5	8967.92	9083.3	5481.78	4025.59		0.46497	263119
26.46	13355.2	14933	9398.23	9111.36	5400.71	4293.75		0.4655	261121
26.49	12921.8	14515.2	9560.38	9164.37	5531.67	4278.16		0.46603	262415
26.52	13233.6	15248	9672.63	9214.26	5749.95	4053.65		0.46656	261021
26.55	12962.3	14555.7	9619.62	8821.37	5191.79	4228.27		0.46708	258364
26.58	12956.1	14736.6	9376.41	9161.25	5419.42	4178.38		0.46761	259658
26.61	13015.3	14883.1	9703.82	8755.89	5609.63	4290.63		0.46814	257778
26.64	12915.6	14574.4	9582.21	9186.2	5712.53	4184.61		0.46867	258171
26.67	12959.2	14449.7	9426.3	9217.38	5372.65	4284.4		0.46919	257634
26.7	12622.4	14418.5	9320.28	8927.39	5247.92	4427.83		0.46972	255617
26.73	13108.9	14156.6	9388.88	9042.76	5559.74	4140.96		0.47025	257759
26.76	12890.6	14792.7	9317.16	9033.41	5553.5	4246.98		0.47078	257663
26.79	12762.8	14624.3	9223.61	9338.99	5335.23	4053.65		0.47131	257613
26.82	12875	14496.5	9482.42	8893.09	5618.98	4225.15		0.47183	257557
26.85	12949.9	14608.7	9376.41	8908.68	5528.56	4206.44		0.47236	255670
26.88	12993.5	13966.4	9232.97	8624.92	5463.07	4165.91		0.47289	256022
26.91	12977.9	14490.2	8939.86	8709.11	5463.07	4081.71		0.47342	254925
26.94	12563.2	13972.6	9273.51	8871.26	5353.94	4056.77		0.47394	255530
26.97	13055.9	14789.6	9335.87	8578.15	5154.37	4097.31		0.47447	252627
27	13155.7	14449.7	9469.95	8618.69	5085.77	4122.25		0.475	253612
27.03	12675.5	14069.3	9532.32	8824.49	5198.03	4016.23		0.47553	252156
27.06	12422.9	14658.6	9052.11	8618.69	5322.76	4003.76		0.47606	253899
27.09	12525.8	14418.5	9435.65	9055.23	5307.16	4234.51		0.47658	251280
27.12	12488.4	14683.6	9566.62	8643.63	5541.03	4237.62		0.47711	250909
27.15	13239.8	14035	9183.08	8737.18	5260.39	3919.57		0.47764	252624
27.18	12712.9	14150.4	9395.12	8737.18	5391.36	4019.35		0.47817	251457
27.21	12915.6	14353	9416.94	9126.95	5382	4318.7		0.47869	249465
27.24	12781.5	14321.9	9105.12	8852.55	5475.55	4006.88		0.47922	250753
27.27	12759.6	14159.7	9335.87	8603.09	5456.84	3985.05		0.47975	249914
27.3	12419.8	14627.4	9014.7	8409.77	5244.8	4084.83		0.48028	252427
27.33	12631.8	14106.7	8986.63	8609.33	5553.5	4041.18		0.48081	249025
27.36	12600.6	14122.3	8964.8	8568.79	5310.28	4041.18		0.48133	250481
27.39	12547.6	14150.4	8980.4	8394.18	5366.41	4013.11		0.48186	247407
27.42	12460.3	13598.4	9201.79	8437.83	4998.46	3885.27		0.48239	248333
27.45	12762.8	14050.6	9239.21	8584.39	5188.67	3919.57		0.48292	247572
27.48	12716	14047.5	9161.25	8497.08	5516.08	3922.69		0.48344	247179
27.51	12893.7	14549.5	9395.12	8921.15	5073.3	3925.8		0.48397	246025
27.54	12432.2	14228.3	9095.77	8503.31	5294.69	4025.59		0.4845	247026
27.57	12684.8	14125.4	9030.29	8518.9	5478.67	3807.31		0.48503	244847
27.6	12597.5	14390.5	9020.93	8905.56	5039	3835.38		0.48556	244563
27.63	12307.5	14178.4	9136.31	8699.76	5129.43	4084.83		0.48608	243724
27.66	12485.2	13994.4	9020.93	8531.38	5176.2	4050.53		0.48661	242449
27.69	12485.2	13676.4	8599.98	8646.75	5279.1	3925.8		0.48714	243796
27.72	12497.7	13788.6	9198.67	8615.57	5388.24	3960.1		0.48767	242386
27.75	12516.4	13623.4	9292.22	8490.84	5247.92	3897.74		0.48819	241869
27.78	12535.1	13876	8905.56	8316.22	5163.73	4100.42		0.48872	242408
27.81	12740.9	13904	9136.31	8606.21	5213.62	3925.8		0.48925	242542
27.84	12376.1	13676.4	8961.69	8546.97	5263.51	3838.5		0.48978	242346
27.87	12313.7	13953.9	8827.6	8550.08	5145.02	3810.43		0.49031	240940
27.9	12716	14240.8	9024.05	8334.93	5344.58	4087.95		0.49083	240017
27.93	12432.2	13592.2	8780.83	8522.02	4982.87	3854.09		0.49136	240316
27.96	12020.6	13470.6	9145.66	8275.68	5148.14	3866.56		0.49189	240746
27.99	12204.6	13729.4	8961.69	8313.1	5182.44	3919.57		0.49242	240129
28.02	12341.8	13757.5	8846.31	8628.04	5254.16	3981.93		0.49294	238567
28.05	12525.8	13423.8	8971.04	8409.77	4858.14	3969.46		0.49347	238826
28.08	12229.6	14000.7	9020.93	8119.77	5095.13	3885.27		0.494	236562
28.11	12017.5	13261.7	8918.03	8194.61	5017.17	4003.76		0.49453	238164
28.14	12522.7	13732.5	8618.69	8278.8	5176.2	3985.05		0.49506	237797
28.17	12111.1	13688.9	8983.51	8051.17	5070.18	4031.82		0.49558	237694
28.2	12572.6	13529.8	9077.06	8110.42	4967.28	4000.64		0.49611	236736
28.23	12504	13776.2	8780.83	8525.14	5260.39	3900.86		0.49664	236044
28.26	12488.4	13769.9	8755.89	8506.43	5010.94	4016.23		0.49717	236927
28.29	12500.8	13467.5	8877.5	8275.68	5138.78	3981.93		0.49769	234145
28.32	12161	13501.8	8852.55	8469.01	5163.73	3885.27		0.49822	236191
28.35	12360.5	13919.6	8631.16	8082.36	4992.23	3857.2		0.49875	235249
28.38	12064.3	13589.1	8830.72	8110.42	4942.34	3726.24		0.49928	234588
28.41	12348	13177.5	8918.03	8126.01	4917.39	3754.3		0.49981	234257
28.44	11846	13289.7	8883.73	8004.4	5332.11	3850.97		0.50033	233977
28.47	12014.4	13411.3	8893.09	8288.16	5419.42	3679.47		0.50086	235015
28.5	11858.5	13364.6	8908.68	8066.77	5104.48	3748.07		0.50139	231791
28.53	11605.9	13629.6	8659.22	7988.81	5198.03	3754.3		0.50192	234351
28.56	12136	13501.8	8643.63	8073	5188.67	3813.55		0.50244	231018
28.59	12182.8	13710.7	8681.05	7845.37	5207.38	3875.91		0.50297	231373
28.62	11992.6	13473.7	8815.13	8238.27	4979.75	3610.87		0.5035	230107
28.65	11948.9	13239.8	8914.91	8260.09	4970.4	3801.08		0.50403	230724
28.68	11733.8	13395.8	8599.98	8048.06	4998.46	3420.66		0.50456	232620
28.71	11889.7	13177.5	8643.63	8182.14	4811.37	3716.89		0.50508	230023
28.74	11905.3	13598.4	8469.01	8119.77	4929.86	3872.8		0.50561	231058
28.77	11908.4	13489.3	8793.3	7998.17	4982.87	3642.05		0.50614	229359
28.8	12111.1	13336.5	8643.63	8384.82	5151.25	3782.37		0.50667	229674
28.83	11970.7	13186.8	8737.18	8154.07	4911.15	3720		0.50719	229044
28.86	12073.6	13180.6	8712.23	8294.39	5026.53	3944.51		0.50772	228139
28.89	12157.8	13040.3	8734.06	7901.5	5219.86	3517.32		0.50825	229278
28.92	11924	13062.1	8718.47	7857.85	5113.84	3670.11		0.50878	227703
28.95	11780.5	13486.2	8734.06	8141.6	4851.91	3635.81		0.50931	226509
28.98	12030	12784.6	8668.58	8210.2	4914.27	3732.48		0.50983	226147
29.01	11668.3	13255.4	8774.6	7963.86	5004.7	3791.72		0.51036	228080
29.04	11612.2	13473.7	8665.46	8101.07	4967.28	3850.97		0.51089	226110
29.07	11880.3	13239.8	8253.86	8048.06	4989.11	3751.19		0.51142	226421
29.1	12217.1	13037.2	8518.9	7811.07	4998.46	3723.12		0.51194	224610
29.13	12008.2	13320.9	8487.72	8041.82	4876.85	3801.08		0.51247	225473
29.16	11727.5	13180.6	8624.92	8023.11	4995.35	3850.97		0.513	224850
29.19	11874.1	12956.1	8674.81	8063.65	5051.47	3592.16		0.51353	225187
29.22	11871	13074.6	8434.71	7761.18	5054.59	3688.82		0.51406	225561
29.25	11945.8	13193.1	8490.84	8101.07	4942.34	3582.8		0.51458	223500
29.28	11771.2	13127.6	8618.69	7779.89	4967.28	3704.41		0.51511	223303
29.31	11718.2	13277.3	8628.04	7829.78	4789.54	3691.94		0.51564	222468
29.34	11721.3	13152.5	8512.67	7786.13	5060.83	3648.29		0.51617	223253
29.37	11727.5	12949.9	8553.2	7920.21	4976.64	3654.52		0.51669	222337
29.4	11930.2	12912.4	8434.71	7901.5	4961.05	3645.17		0.51722	220191
29.43	11568.5	13127.6	8469.01	7832.9	5010.94	3676.35		0.51775	220650
29.46	11933.3	12847	8356.76	8019.99	4773.95	3607.75		0.51828	222564
29.49	11499.9	13012.2	8434.71	7642.69	4926.74	3632.69		0.51881	220269
29.52	11393.9	12878.1	8350.52	7839.14	4851.91	3673.23		0.51933	221298
29.55	11730.6	12744.1	8883.73	7867.2	4823.84	3720		0.51986	221127
29.58	11322.2	12906.2	8662.34	7979.46	4667.93	3710.65		0.52039	219402
29.61	11493.7	12641.2	8272.57	7839.14	4845.67	3461.19		0.52092	220119
29.64	11359.6	12438.5	8341.17	7998.17	4808.25	3551.62		0.52144	219050
29.67	11315.9	13024.7	8356.76	8057.41	4696	3454.96		0.52197	218510
29.7	11506.1	12772.1	8350.52	7826.66	4671.05	3657.64		0.5225	217263
29.73	11347.1	12634.9	8431.59	7608.39	4798.9	3638.93		0.52303	219212
29.76	11350.2	12828.2	8350.52	7673.87	4608.69	3601.51		0.52356	217743
29.79	11471.8	12709.8	8191.49	7895.26	4780.19	3548.5		0.52408	215994
29.82	11063.3	12354.3	8637.39	7605.27	4842.55	3651.4		0.52461	217029
29.85	11518.6	12977.9	8406.65	7521.08	4714.71	3666.99		0.52514	216515
29.88	11718.2	12569.4	8606.21	7648.93	4596.22	3576.57		0.52567	215127
29.91	11110.1	12890.6	8269.45	7714.41	4621.16	3536.03		0.52619	215963
29.94	11590.3	12500.8	7951.39	7614.63	4680.41	3629.58		0.52672	214784
29.97	11160	12918.7	8129.13	7705.05	4599.33	3355.18		0.52725	216786
30	11615.3	12687.9	8450.3	7773.65	4898.68	3377		0.52778	214092
30.03	11262.9	12351.2	8456.54	7605.27	4730.3	3592.16		0.52831	216072
30.06	11322.2	12896.8	8129.13	7502.37	4711.59	3589.04		0.52883	215021
30.09	11643.3	12628.7	8107.3	7736.24	4627.4	3567.21		0.52936	214931
30.12	11409.5	12572.6	8063.65	7720.65	4580.62	3673.23		0.52989	214656
30.15	11054	12697.3	8316.22	7570.97	4792.66	3551.62		0.53042	213643
30.18	11178.7	12366.8	8216.44	7645.81	4705.35	3582.8		0.53094	214600
30.21	11244.2	12373	8338.05	7461.84	4985.99	3498.61		0.53147	213309
30.24	11250.4	12563.2	8066.77	7698.82	4580.62	3592.16		0.532	212221
30.27	11078.9	12519.5	8166.55	7648.93	4911.15	3635.81		0.53253	210431
30.3	11200.5	12684.8	8085.47	7536.67	4702.24	3657.64		0.53306	212561
30.33	11119.5	12684.8	7895.26	7511.73	4967.28	3401.95		0.53358	212870
30.36	11543.6	12454.1	8150.96	7483.66	4667.93	3545.39		0.53411	210759
30.39	11247.3	12385.5	8032.46	7758.06	4736.54	3486.14		0.53464	211697
30.42	11490.5	12500.8	8150.96	7620.86	4558.8	3470.55		0.53517	210809
30.45	11406.3	12510.2	7920.21	7446.24	4883.09	3458.08		0.53569	208969
30.48	11057.1	11948.9	7895.26	7234.21	4362.35	3698.18		0.53622	210712
30.51	10994.7	12167.2	8079.24	7383.88	4536.97	3576.57		0.53675	210232
30.54	11122.6	11942.7	8210.2	7427.54	4636.75	3476.79		0.53728	208941
30.57	11016.6	12504	8391.06	7636.45	4674.17	3473.67		0.53781	208339
30.6	11272.3	12977.9	8481.48	7321.52	4711.59	3529.79		0.53833	209346
30.63	11306.6	12432.2	7910.86	7670.75	4533.85	3551.62		0.53886	208825
30.66	10810.8	12182.8	7832.9	7393.24	4614.93	3511.09		0.53939	207781
30.69	11453.1	12404.2	7985.69	7287.22	4424.72	3585.92		0.53992	208261
30.72	11319	12369.9	7789.25	7720.65	4655.46	3277.22		0.54044	207556
30.75	10654.9	12369.9	7913.97	7595.92	4577.51	3330.23		0.54097	205913
30.78	10988.5	12145.4	7739.35	7614.63	4711.59	3589.04		0.5415	206714
30.81	10969.8	12145.4	7907.74	7265.39	4477.73	3461.19		0.54203	205913
30.84	10994.7	12232.7	8160.31	7349.58	4524.5	3395.71		0.54256	206365
30.87	11091.4	12005	7885.91	7271.63	4761.48	3704.41		0.54308	206200
30.9	11141.3	11924	7680.11	7390.12	4696	3380.12		0.54361	204731
30.93	10576.9	12020.6	8007.52	7455.6	4571.27	3417.54		0.54414	205065
30.96	11004.1	12204.6	7823.55	7187.44	4462.13	3479.9		0.54467	204847
30.99	10779.6	12129.8	7783.01	7271.63	4278.16	3292.81		0.54519	204426
31.02	11091.4	12157.8	8175.9	7477.43	4664.82	3286.58		0.54572	203415
31.05	11069.6	12067.4	7773.65	7502.37	4281.28	3323.99		0.54625	203961
31.08	10938.6	12092.4	7826.66	7100.13	4686.64	3405.07		0.54678	203306
31.11	10929.3	12129.8	8104.18	7327.75	4502.67	3433.13		0.54731	202006
31.14	11085.2	12650.5	7779.89	7340.23	4540.09	3339.58		0.54783	202495
31.17	10611.2	11952	7926.45	7087.65	4533.85	3380.12		0.54836	203107
31.2	11156.9	12220.2	8013.76	7346.46	4449.66	3314.64		0.54889	202237
31.23	11063.3	11846	7979.46	7321.52	4661.7	3420.66		0.54942	203135
31.26	10714.1	11952	7945.16	7025.29	4540.09	3280.34		0.54994	202517
31.29	10664.2	11983.2	7995.05	6994.11	4240.74	3405.07		0.55047	199742
31.32	10960.4	12154.7	7689.46	7025.29	4477.73	3423.78		0.551	202053
31.35	10866.9	11824.2	7960.75	7343.34	4752.13	3373.88		0.55153	200447
31.38	10882.5	11842.9	7973.22	6981.63	4356.12	3333.35		0.55206	200484
31.41	10807.7	12058.1	7973.22	7193.67	4409.12	3414.42		0.55258	198554
31.44	10424.1	12051.8	7502.37	6984.75	4197.09	3336.47		0.55311	200160
31.47	10985.4	11727.5	7898.38	7009.7	4533.85	3320.88		0.55364	200472
31.5	10929.3	11649.6	7848.49	6959.81	4502.67	3292.81		0.55417	199128
31.53	11057.1	12139.1	8019.99	7249.8	4543.21	3433.13		0.55469	198832
31.56	10580	11783.7	7739.35	7312.16	4346.76	3364.53		0.55522	200094
31.59	10773.4	11911.5	7786.13	7047.12	4540.09	3264.75		0.55575	197668
31.62	10623.7	12136	7514.84	7362.05	4275.04	3358.29		0.55628	197444
31.65	10866.9	11836.7	7673.87	6903.68	4524.5	3411.3		0.55681	197544
31.68	11150.7	12089.2	7458.72	7112.6	4169.02	3411.3		0.55733	196265
31.71	10517.7	11593.4	7820.43	7296.57	4518.26	3361.41		0.55786	196842
31.74	10826.4	11559.1	7617.75	7097.01	4468.37	3177.44		0.55839	195586
31.77	10355.5	11764.9	7499.25	7062.71	4568.15	3339.58		0.55892	196421
31.8	10726.6	11877.2	7839.14	7464.95	4359.23	3358.29		0.55944	194756
31.83	10963.6	11905.3	7907.74	7065.83	4683.53	3364.53		0.55997	196175
31.86	10754.6	11780.5	7362.05	7081.42	4315.58	3233.57		0.5605	195692
31.89	10436.6	11556	7486.78	6950.45	4312.46	3479.9		0.56103	194382
31.92	10539.5	11440.6	7714.41	7131.31	4421.6	3186.79		0.56156	195717
31.95	10536.4	11727.5	7683.23	7003.46	4552.56	3270.98		0.56208	195314
31.98	10576.9	11587.2	7717.53	7128.19	4468.37	3261.63		0.56261	194273
32.01	10552	11574.7	7776.77	6794.54	4546.33	3389.48		0.56314	193755
32.04	10711	11730.6	7664.52	6925.51	4452.78	3392.59		0.56367	194912
32.07	10408.5	11683.9	7333.99	7034.64	4353	3277.22		0.56419	195168
32.1	10745.3	11699.5	7842.26	7140.66	4331.17	3358.29		0.56472	193219
32.13	10358.6	11518.6	7499.25	6872.5	4393.53	3292.81		0.56525	192421
32.16	10555.1	11456.2	7549.15	6847.55	4443.42	3264.75		0.56578	192979
32.19	10168.4	11581	7623.98	6735.3	4203.32	3236.68		0.56631	191828
32.22	10405.4	11687	7390.12	6850.67	4527.62	3252.28		0.56683	192470
32.25	10489.6	11381.4	7811.07	6875.62	4377.94	3133.78		0.56736	191616
32.28	10464.7	11581	7458.72	6987.87	4200.21	3230.45		0.56789	192461
32.31	10380.5	11453.1	7446.24	7118.83	4184.61	3149.38		0.56842	191903
32.34	10589.4	11481.2	7645.81	6866.26	4399.77	3311.52		0.56894	190381
32.37	10595.6	11312.8	7327.75	6825.72	4346.76	3239.8		0.56947	190013
32.4	10452.2	11400.1	7340.23	6994.11	4193.97	3024.65		0.57	189736
32.43	10383.6	11390.8	7530.44	6916.15	4321.82	3249.16		0.57053	190837
32.46	10336.8	11418.8	7358.94	6654.22	4596.22	3323.99		0.57106	190494
32.49	10093.6	11883.4	7539.79	6794.54	4324.93	3214.86		0.57158	190886
32.52	10081.1	11730.6	7131.31	6672.93	4178.38	3196.15		0.57211	188526
32.55	10168.4	11559.1	7580.33	6835.08	4262.57	3155.61		0.57264	189324
32.58	10492.7	11272.3	7567.85	6738.42	4337.41	3027.77		0.57317	189293
32.61	10483.4	11331.5	7536.67	6710.35	4234.51	3136.9		0.57369	189449
32.64	10686	11421.9	7558.5	6813.25	4078.6	3161.85		0.57422	188342
32.67	10346.2	11556	7203.03	6984.75	4440.31	3211.74		0.57475	189003
32.7	9987.57	11400.1	7605.27	6760.24	4200.21	3021.53		0.57528	187484
32.73	10408.5	11484.3	7455.6	7006.58	4116.01	3205.5		0.57581	188192
32.76	10555.1	11372	7620.86	6766.48	4412.24	3342.7		0.57633	186112
32.79	10595.6	11306.6	7337.11	6579.39	4175.26	3080.77		0.57686	186995
32.82	10436.6	11450	7502.37	6666.7	4087.95	3227.33		0.57739	187045
32.85	10265.1	11172.5	7249.8	6925.51	4119.13	3239.8		0.57792	186465
32.88	10648.6	11334.6	7333.99	6990.99	4434.07	3236.68		0.57844	185349
32.91	10078	11655.8	7380.76	6738.42	4312.46	3280.34		0.57897	186565
32.94	10461.5	11540.4	7530.44	6847.55	4281.28	3211.74		0.5795	186540
32.97	10212.1	11266	7327.75	6732.18	4081.71	3236.68		0.58003	186655
33	10252.6	11393.9	7330.87	6676.05	4119.13	3183.67		0.58056	183777
33.03	10059.3	11147.5	7305.93	6931.74	4306.22	3193.03		0.58108	182711
33.06	10346.2	10866.9	7184.32	6507.67	4203.32	3049.59		0.58161	184597
33.09	10165.3	11122.6	7212.38	6769.6	4162.79	3108.84		0.58214	183556
33.12	10152.8	11219.3	7352.7	6754.01	4075.48	3221.09		0.58267	183437
33.15	10361.8	11746.2	7349.58	6701	4203.32	3046.47		0.58319	184519
33.18	9806.72	10963.6	7452.48	6782.07	4299.99	3074.54		0.58372	183303
33.21	10240.1	11347.1	7312.16	6725.94	4334.29	3062.07		0.58425	182361
33.24	10305.6	11066.5	7424.42	6713.47	4162.79	3012.17		0.58478	182842
33.27	10046.8	11060.2	7234.21	6797.66	4144.08	3164.97		0.58531	182040
33.3	9847.25	11365.8	7380.76	6782.07	4256.33	3146.26		0.58583	181519
33.33	9791.12	11128.8	7103.24	6573.15	4144.08	3143.14		0.58636	182611
33.36	9887.79	11181.8	7284.1	6439.07	4234.51	3146.26		0.58689	183122
33.39	10015.6	11054	7165.61	6778.95	4187.73	3217.98		0.58742	180687
33.42	9822.31	11032.2	7343.34	6601.21	4265.69	2865.62		0.58794	181370
33.45	9975.1	11097.6	7075.18	6657.34	3916.45	2974.76		0.58847	179508
33.48	9759.94	11163.1	7178.08	6725.94	4190.85	2887.45		0.589	181329
33.51	10336.8	11178.7	7586.56	6541.97	4312.46	3105.72		0.58953	181987
33.54	10037.5	11054	7368.29	6707.23	4165.91	2974.76		0.59006	181445
33.57	10137.2	11131.9	6969.16	6560.68	4116.01	3115.07		0.59058	180724
33.6	9940.8	10832.6	7521.08	6211.44	4268.81	2915.51		0.59111	179511
33.63	10031.2	11078.9	7399.47	6417.24	3997.52	2934.22		0.59164	179293
33.66	10377.3	10885.6	7081.42	6420.36	4281.28	2893.68		0.59217	178460
33.69	10074.9	10976	7302.81	6888.09	4281.28	3168.08		0.59269	179686
33.72	10134.1	10888.7	7028.41	6541.97	3981.93	2878.09		0.59322	177831
33.75	9672.63	10941.7	7090.77	6588.74	4147.2	3121.31		0.59375	177229
33.78	9993.81	10592.5	7193.67	6548.21	4271.92	3021.53		0.59428	178869
33.81	10140.4	10701.6	7284.1	6386.06	4381.06	3096.37		0.59481	178214
33.84	10068.6	10645.5	6903.68	6407.89	4197.09	2965.4		0.59533	177559
33.87	9741.23	10926.1	6691.64	6339.29	4237.62	3211.74		0.59586	176998
33.9	9819.19	10336.8	7072.06	6333.05	3894.62	2878.09		0.59639	177690
33.93	10143.5	11016.6	7221.73	6566.91	3894.62	3124.43		0.59692	176951
33.96	9657.04	10726.6	7025.29	6582.51	4084.83	3055.83		0.59744	176406
33.99	9940.8	10826.4	6972.28	6585.62	4106.66	2974.76		0.59797	175657
34.02	9803.6	10414.8	6997.22	6488.96	3994.41	3018.41		0.5985	176387
34.05	9660.16	10991.6	7499.25	6367.35	3991.29	3015.29		0.59903	175551
34.08	9585.33	10991.6	6969.16	6485.84	4119.13	2931.1		0.59956	175604
34.11	9133.19	10901.2	7040.88	6370.47	4206.44	2984.11		0.60008	176122
34.14	9560.38	11019.7	6925.51	6311.22	4056.77	3068.3		0.60061	176359
34.17	9672.63	10729.7	7081.42	6513.91	3857.2	3062.07		0.60114	176293
34.2	9931.44	10542.6	6969.16	6283.16	3960.1	3189.91		0.60167	173995
34.23	9535.43	10788.9	7084.53	6351.76	3944.51	2949.81		0.60219	175557
34.26	9342.11	10595.6	6947.33	6283.16	3888.39	3030.88		0.60272	175667
34.29	9672.63	10333.7	7015.93	6563.8	3966.34	3083.89		0.60325	174809
34.32	9597.8	10739.1	6825.72	6382.94	3919.57	2934.22		0.60378	173955
34.35	9373.29	10792.1	7078.3	6351.76	3997.52	2952.93		0.60431	173711
34.38	9544.79	10686	6959.81	6326.81	4097.31	2934.22		0.60483	173250
34.41	9136.31	10670.5	6916.15	6541.97	4178.38	2862.5		0.60536	173917
34.44	9204.91	10689.2	6825.72	6245.74	3838.5	2878.09		0.60589	172458
34.47	9691.34	10873.1	6869.38	6220.79	4097.31	3083.89		0.60642	171108
34.5	9226.73	10919.9	6813.25	6111.66	4144.08	3087.01		0.60694	171797
34.53	9435.65	10474	7168.73	6301.87	4006.88	2906.16		0.60747	171763
34.56	9594.68	10707.9	6909.92	6255.1	3913.33	2893.68		0.608	173153
34.59	9862.84	10243.3	6757.12	6077.36	3966.34	2812.61		0.60853	172127
34.62	9254.8	10810.8	6825.72	6304.99	3916.45	2971.64		0.60906	171173
34.65	9186.2	10633	6772.72	6317.46	4053.65	2924.86		0.60958	172071
34.68	8893.09	10265.1	6735.3	6520.14	3788.6	2906.16		0.61011	171120
34.71	9192.43	10511.4	6747.77	6211.44	3869.68	2949.81		0.61064	171067
34.74	9195.55	10919.9	7315.28	6142.84	4019.35	2853.15		0.61117	170752
34.77	9367.05	10611.2	6719.71	6145.96	4116.01	2768.96		0.61169	169889
34.8	9208.02	10629.9	7097.01	6392.3	3907.1	2943.57		0.61222	168295
34.83	9236.09	10676.7	6944.22	6223.91	3928.92	2987.23		0.61275	170294
34.86	9388.88	10377.3	6757.12	6089.83	4063.01	3030.88		0.61328	168894
34.89	9130.07	10679.8	6972.28	6099.19	3810.43	2809.49		0.61381	170303
34.92	8896.2	10464.7	7056.47	6304.99	4028.71	2850.03		0.61433	169321
34.95	9111.36	10895	7093.89	6417.24	3832.26	2996.58		0.61486	167665
34.98	9049	10318.1	6750.89	6198.97	3866.56	2968.52		0.61539	168520
35.01	8846.31	10614.3	6791.42	6189.61	4034.94	2768.96		0.61592	168732
35.04	9239.21	10658	6685.41	6046.18	4034.94	2868.74		0.61644	169118
35.07	8989.75	10527	6975.4	6261.33	4066.12	2968.52		0.61697	167896
35.1	9102.01	10414.8	6629.28	6108.54	3950.75	2937.34		0.6175	168429
35.13	9030.29	10489.6	6598.1	6435.95	3844.73	3009.06		0.61803	167553
35.16	8628.04	10311.9	6725.94	6061.77	3788.6	3093.25		0.61856	168139
35.19	9024.05	10417.9	6791.42	6214.56	4025.59	3012.17		0.61908	167715
35.22	9064.59	10074.9	6810.13	5996.29	3932.04	2931.1		0.61961	167257
35.25	9092.65	10424.1	6607.45	6092.95	3919.57	2859.38		0.62014	165230
35.28	9130.07	10358.6	6831.96	6189.61	3854.09	3024.65		0.62067	164241
35.31	9020.93	10209	6825.72	6117.9	3872.8	2865.62		0.62119	166150
35.34	9189.31	10561.3	6860.02	6317.46	3776.13	2800.14		0.62172	166328
35.37	9005.34	10190.3	6866.26	5877.79	3816.67	3052.71		0.62225	165277
35.4	9155.01	10311.9	6810.13	6198.97	3919.57	2859.38		0.62278	166646
35.43	8927.39	10417.9	6810.13	6096.07	3673.23	2672.29		0.62331	164918
35.46	9083.3	10545.7	6710.35	6195.85	3866.56	2772.07		0.62383	165062
35.49	9052.11	10283.8	6660.46	6223.91	3960.1	2809.49		0.62436	163690
35.52	8874.38	10311.9	6947.33	5930.8	3897.74	2890.56		0.62489	165511
35.55	9092.65	10280.7	6881.85	5921.45	3710.65	2840.67		0.62542	165049
35.58	8911.8	9993.81	6647.99	6108.54	3776.13	2884.33		0.62594	164734
35.61	8886.85	10218.3	6766.48	5977.58	3925.8	2825.08		0.62647	162742
35.64	8793.3	10028.1	6651.11	6024.35	3960.1	2906.16		0.627	163375
35.67	8877.5	10315	6691.64	6429.71	3698.18	2899.92		0.62753	162399
35.7	8961.69	10536.4	6778.95	6014.99	4087.95	2809.49		0.62806	162199
35.73	8808.9	10614.3	6563.8	6046.18	3782.37	2747.13		0.62858	162754
35.76	9024.05	10221.4	6585.62	5908.98	3841.61	2815.73		0.62911	161747
35.79	9211.14	10093.6	6760.24	6236.39	3910.21	2775.19		0.62964	162866
35.82	8799.54	10315	6841.32	6152.19	3969.46	2974.76		0.63017	161154
35.85	8992.87	10286.9	6707.23	5852.85	3773.01	2787.66		0.63069	163453
35.88	9102.01	10343	6888.09	6167.79	3903.98	2837.56		0.63122	162355
35.91	8777.71	10012.5	6676.05	6061.77	4044.3	2927.98		0.63175	162015
35.94	8861.9	9834.78	6392.3	6077.36	3779.25	2884.33		0.63228	160048
35.97	8799.54	10452.2	6835.08	6158.43	3657.64	2837.56		0.63281	160677
36	9027.17	10031.2	6679.17	5887.15	3944.51	2750.25		0.63333	160468
36.03	8777.71	10118.5	6632.4	5965.1	3691.94	2790.78		0.63386	161700
36.06	8671.69	9632.1	6635.51	5927.68	3713.77	2868.74		0.63439	160150
36.09	8846.31	9875.32	6382.94	6014.99	3804.2	2797.02		0.63492	159667
36.12	8665.46	9890.91	6326.81	5784.25	3788.6	2790.78		0.63544	160500
36.15	8983.51	10184	6635.51	5884.03	3663.88	2513.26		0.63597	159374
36.18	8930.5	10062.4	6467.13	5912.09	3872.8	2778.31		0.6365	159789
36.21	8796.42	9978.22	6747.77	5855.97	3919.57	2719.06		0.63703	159184
36.24	8933.62	10084.2	6701	6273.8	3797.96	2797.02		0.63756	160023
36.27	8603.09	10090.5	6713.47	5687.58	3732.48	2731.54		0.63808	159561
36.3	8512.67	10028.1	6794.54	6227.03	3903.98	2831.32		0.63861	159832
36.33	8843.2	9937.68	6142.84	5806.08	3367.65	2784.55		0.63914	158969
36.36	9005.34	10078	6704.11	6068	4010	2756.48		0.63967	157706
36.39	8534.49	10031.2	6732.18	5787.37	3673.23	2750.25		0.64019	158844
36.42	8955.45	9853.49	6379.82	5768.66	3545.39	2675.41		0.64072	158086
36.45	8652.99	10318.1	6551.32	5983.81	3872.8	2719.06		0.64125	157540
36.48	8587.5	9909.62	6570.03	5874.68	3704.41	2781.43		0.64178	157896
36.51	8818.25	10056.2	6386.06	5824.78	3760.54	2809.49		0.64231	157575
36.54	8593.74	10090.5	6354.88	5796.72	3832.26	2874.97		0.64283	157250
36.57	8877.5	9847.25	6435.95	5908.98	3698.18	2772.07		0.64336	157060
36.6	8428.48	10131	6432.83	5662.64	4013.11	2700.36		0.64389	155872
36.63	8612.45	10174.7	6417.24	5625.22	3638.93	2466.49		0.64442	156203
36.66	8537.61	9485.54	6358	5497.37	3891.5	2712.83		0.64494	156309
36.69	9024.05	10028.1	6370.47	6018.11	3826.02	2535.09		0.64547	155744
36.72	8603.09	9750.59	6647.99	5821.67	3579.69	2825.08		0.646	156303
36.75	8550.08	9529.2	6641.75	5908.98	3501.73	2578.75		0.64653	156359
36.78	8727.82	9738.12	6666.7	5618.98	3610.87	2694.12		0.64706	156069
36.81	8743.41	9778.65	6651.11	5862.2	3526.68	2669.17		0.64758	155202
36.84	8484.6	9903.38	6566.91	5622.1	3626.46	2637.99		0.64811	155570
36.87	8662.34	9875.32	6442.19	5712.53	3464.31	2815.73		0.64864	154959
36.9	8724.7	9828.54	6420.36	5712.53	3626.46	2878.09		0.64917	154719
36.93	8593.74	9918.97	6507.67	5690.7	3763.66	2606.81		0.64969	153820
36.96	8693.52	9647.69	6326.81	5877.79	3607.75	2662.94		0.65022	154419
36.99	8634.28	9756.83	6442.19	5927.68	3698.18	2747.13		0.65075	154475
37.02	8447.18	9504.25	6588.74	5600.27	3682.59	2706.59		0.65128	153484
37.05	8634.28	9675.75	6379.82	5806.08	3704.41	2684.76		0.65181	153325
37.08	8818.25	9772.42	6248.86	5675.11	3956.99	2569.39		0.65233	153724
37.11	8475.25	9837.9	6392.3	5762.42	3660.76	2625.52		0.65286	151974
37.14	8437.83	9772.42	6520.14	5837.26	3629.58	2715.95		0.65339	152894
37.17	8344.28	9719.41	6242.62	5799.84	3660.76	2613.05		0.65392	151946
37.2	8232.03	9722.53	6548.21	5740.59	3748.07	2625.52		0.65444	153693
37.23	8444.07	9856.61	6457.78	5902.74	3464.31	2628.64		0.65497	153459
37.26	8450.3	9816.07	6323.7	5594.04	3626.46	2572.51		0.6555	153094
37.29	8609.33	9644.57	6055.53	5990.05	3395.71	2772.07		0.65603	152346
37.32	8665.46	9809.84	6267.57	5937.04	3539.15	2531.97		0.65656	150874
37.35	8222.67	9644.57	6554.44	5693.82	3564.09	2578.75		0.65708	150733
37.38	8235.15	9345.22	6014.99	5818.55	3573.45	2544.45		0.65761	151313
37.41	8793.3	9650.81	6214.56	5422.54	3557.86	2553.8		0.65814	150107
37.44	8437.83	9675.75	6261.33	5587.8	3910.21	2740.89		0.65867	150244
37.47	8082.36	9307.81	6367.35	5709.41	3701.29	2622.4		0.65919	151569
37.5	8493.96	9560.38	6407.89	5843.49	3592.16	2691		0.65972	150615
37.53	8313.1	9778.65	6320.58	5778.01	3626.46	2706.59		0.66025	149508
37.56	8646.75	9569.73	6386.06	5584.68	3629.58	2600.57		0.66078	150612
37.59	8172.78	9376.41	6261.33	5784.25	3804.2	2619.28		0.66131	149343
37.62	8431.59	9476.19	6389.18	5534.79	3695.06	2563.15		0.66183	149199
37.65	8316.22	9660.16	6008.76	5678.23	3782.37	2781.43		0.66236	150437
37.68	8730.94	9575.97	6236.39	5556.62	3579.69	2600.57		0.66289	149795
37.71	8515.79	9610.27	6401.65	5637.69	3504.85	2647.35		0.66342	150843
37.74	8481.48	9660.16	6245.74	5687.58	3576.57	2650.46		0.66394	149648
37.77	8144.72	9351.46	6557.56	5572.21	3579.69	2613.05		0.66447	148361
37.8	8525.14	9847.25	6398.53	5653.28	3660.76	2784.55		0.665	149065
37.83	8341.17	9395.12	6333.05	5575.33	3551.62	2669.17		0.66553	149171
37.86	8088.59	9382.64	6236.39	5846.61	3654.52	2616.16		0.66606	148167
37.89	8247.62	9566.62	6295.63	5759.3	3548.5	2575.63		0.66658	149006
37.92	8082.36	9429.42	6220.79	5550.38	3408.18	2441.55		0.66711	148501
37.95	8425.36	9360.82	6348.64	5578.45	3601.51	2531.97		0.66764	147409
37.98	8150.96	9342.11	6205.2	5690.7	3872.8	2544.45		0.66817	146324
38.01	8235.15	9457.48	5793.6	5478.67	3557.86	2703.47		0.66869	146596
38.04	8200.85	9367.05	6470.25	5709.41	3336.47	2560.04		0.66922	146649
38.07	8266.33	9024.05	6239.5	5503.61	3716.89	2594.34		0.66975	146667
38.1	8244.5	9510.49	6323.7	5378.88	3442.48	2419.72		0.67028	146602
38.13	8069.88	9395.12	6055.53	5587.8	3395.71	2485.2		0.67081	146128
38.16	8263.21	9320.28	6158.43	5425.66	3423.78	2588.1		0.67133	147107
38.19	8565.68	9579.09	6099.19	5494.26	3473.67	2550.68		0.67186	145894
38.22	8222.67	9607.15	6339.29	5360.17	3542.27	2625.52		0.67239	145869
38.25	8076.12	9728.76	6286.28	5659.52	3336.47	2469.61		0.67292	146839
38.28	8359.88	9195.55	6114.78	5488.02	3539.15	2606.81		0.67344	145414
38.31	8144.72	9033.41	6304.99	5322.76	3660.76	2535.09		0.67397	145386
38.34	8260.09	9385.76	5937.04	5665.76	3442.48	2522.62		0.6745	145074
38.37	7966.98	9326.52	6227.03	5357.06	3576.57	2485.2		0.67503	144787
38.4	8434.71	9710.05	6467.13	5728.12	3501.73	2478.96		0.67556	144478
38.43	8253.86	9354.58	6127.25	5360.17	3461.19	2678.53		0.67608	144525
38.46	8256.98	9070.82	6105.42	5559.74	3442.48	2541.33		0.67661	144977
38.49	8216.44	9217.38	6242.62	5478.67	3526.68	2519.5		0.67714	144715
38.52	8210.2	9398.23	5990.05	5235.45	3414.42	2547.56		0.67767	143905
38.55	7960.75	8858.79	6236.39	5500.49	3389.48	2447.78		0.67819	142869
38.58	8094.83	9441.89	6239.5	5366.41	3211.74	2572.51		0.67872	143643
38.61	7976.34	9229.85	5924.57	5606.51	3542.27	2535.09		0.67925	143094
38.64	8263.21	9186.2	6298.75	5360.17	3495.49	2441.55		0.67978	143540
38.67	8253.86	9498.02	5880.91	5416.3	3507.97	2619.28		0.68031	141962
38.7	8172.78	9211.14	6186.49	5712.53	3470.55	2553.8		0.68083	142520
38.73	8126.01	9058.35	6089.83	5422.54	3582.8	2594.34		0.68136	142570
38.76	8372.35	9519.84	5924.57	5391.36	3632.69	2628.64		0.68189	142573
38.79	7826.66	9332.75	6002.52	5494.26	3536.03	2522.62		0.68242	142411
38.82	8073	9042.76	6149.08	5244.8	3629.58	2591.22		0.68294	142056
38.85	7988.81	9307.81	6105.42	5481.78	3420.66	2550.68		0.68347	140821
38.88	8160.31	9214.26	6170.9	5509.85	3479.9	2566.27		0.684	141847
38.91	7963.86	9045.88	6074.24	5388.24	3536.03	2560.04		0.68453	141672
38.94	7882.79	8914.91	6124.13	5459.96	3333.35	2597.45		0.68506	140197
38.97	8019.99	9014.7	5952.63	5222.97	3551.62	2447.78		0.68558	141320
39	7901.5	9170.61	6033.7	5681.35	3389.48	2376.06		0.68611	141479
39.03	8051.17	9289.1	6008.76	5226.09	3408.18	2457.14		0.68664	140843
39.06	8107.3	9067.71	6326.81	5475.55	3358.29	2376.06		0.68717	140381
39.09	7701.94	9126.95	6111.66	5375.76	3242.92	2441.55		0.68769	140160
39.12	8269.45	8886.85	5943.28	5210.5	3323.99	2466.49		0.68822	141295
39.15	8066.77	9488.66	5862.2	5425.66	3529.79	2637.99		0.68875	140185
39.18	7804.84	9354.58	5806.08	5154.37	3454.96	2354.24		0.68928	140266
39.21	7683.23	9073.94	6127.25	5353.94	3551.62	2319.94		0.68981	139857
39.24	8004.4	9204.91	5974.46	5416.3	3398.83	2338.64		0.69033	140765
39.27	8113.54	9086.41	5993.17	5385.12	3417.54	2447.78		0.69086	138853
39.3	7807.96	9033.41	5999.4	5400.71	3542.27	2407.24		0.69139	138756
39.33	8260.09	8924.27	5915.21	5397.59	3395.71	2566.27		0.69192	138679
39.36	7957.63	9569.73	5809.19	5213.62	3339.58	2376.06		0.69244	139732
39.39	7789.25	8855.67	5737.48	5410.06	3417.54	2507.03		0.69297	140029
39.42	8029.35	9136.31	5952.63	5422.54	3392.59	2516.38		0.6935	138142
39.45	7963.86	9055.23	5943.28	5319.64	3389.48	2466.49		0.69403	138519
39.48	8294.39	9301.57	5831.02	5279.1	3261.63	2528.85		0.69456	137656
39.51	8029.35	9248.56	5787.37	5123.19	3267.87	2435.31		0.69508	138404
39.54	7776.77	9080.18	6024.35	5269.75	3548.5	2301.23		0.69561	137765
39.57	8157.19	8914.91	6014.99	5603.39	3392.59	2397.89		0.69614	138438
39.6	7901.5	8743.41	5678.23	5247.92	3330.23	2641.11		0.69667	138554
39.63	7910.86	8793.3	5983.81	5360.17	3214.86	2538.21		0.69719	138607
39.66	8163.43	8974.16	5799.84	5260.39	3283.46	2425.95		0.69772	138544
39.69	7948.27	8843.2	5793.6	5279.1	3355.18	2404.13		0.69825	137565
39.72	7817.31	8927.39	5721.88	5438.13	3339.58	2522.62		0.69878	138504
39.75	7783.01	9052.11	5912.09	5107.6	3423.78	2466.49		0.69931	137777
39.78	7929.56	9236.09	6304.99	5207.38	3127.55	2391.65		0.69983	135704
39.81	7870.32	8924.27	5812.31	5366.41	3311.52	2354.24		0.70036	136187
39.84	7786.13	8796.42	5696.94	5382	3464.31	2294.99		0.70089	136655
39.87	7942.04	8946.1	5756.18	5297.81	3171.2	2301.23		0.70142	137213
39.9	7885.91	8628.04	6049.29	5216.74	3270.98	2550.68		0.70194	137213
39.93	7898.38	8409.77	6092.95	5344.58	3267.87	2466.49		0.70247	136568
39.96	7973.22	8787.07	5709.41	5275.98	3308.4	2413.48		0.703	134581
39.99	7823.55	8955.45	5665.76	5123.19	3158.73	2419.72		0.70353	135807
40.02	8019.99	8902.44	6068	5120.07	3242.92	2619.28		0.70406	136508
40.05	7786.13	8668.58	5818.55	5397.59	3604.63	2544.45		0.70458	135308
40.08	7711.29	8668.58	5859.08	5120.07	3348.94	2397.89		0.70511	134360
40.11	8107.3	8765.24	5852.85	5269.75	3124.43	2148.43		0.70564	135779
40.14	7676.99	8902.44	5849.73	5017.17	3205.5	2588.1		0.70617	136234
40.17	7751.83	8861.9	6021.23	5204.26	3161.85	2444.66		0.70669	133583
40.2	7751.83	8902.44	5865.32	5201.15	3277.22	2454.02		0.70722	134550
40.23	7555.38	8659.22	5790.48	4951.69	3149.38	2457.14		0.70775	134584
40.26	7673.87	9042.76	5843.49	5425.66	3221.09	2326.17		0.70828	133889
40.29	8107.3	8571.91	5912.09	5123.19	3249.16	2513.26		0.70881	134379
40.32	7804.84	8780.83	5974.46	5110.72	3289.69	2454.02		0.70933	134191
40.35	7773.65	8618.69	5793.6	5191.79	3377	2341.76		0.70986	132900
40.38	7814.19	8559.44	5643.93	5229.21	3336.47	2329.29		0.71039	132851
40.41	7546.03	8793.3	5774.89	5042.12	3305.28	2366.71		0.71092	131934
40.44	7792.36	8484.6	5806.08	5260.39	3236.68	2531.97		0.71144	132579
40.47	7564.74	8665.46	5690.7	5232.33	3361.41	2326.17		0.71197	132729
40.5	7271.63	8693.52	5603.39	4945.45	3355.18	2413.48		0.7125	133028
40.53	8054.29	8958.57	5671.99	5104.48	3224.21	2344.88		0.71303	132255
40.56	8013.76	8550.08	5768.66	5132.55	3236.68	2351.12		0.71356	132377
40.59	7726.88	8737.18	6036.82	5229.21	3186.79	2294.99		0.71408	131900
40.62	7602.15	8771.48	5628.34	5051.47	3005.94	2497.67		0.71461	131650
40.65	7761.18	8540.73	5787.37	5070.18	3364.53	2572.51		0.71514	132364
40.68	7823.55	8734.06	5659.52	4936.1	3080.77	2435.31		0.71567	131504
40.71	7754.95	8774.6	5587.8	5266.63	3345.82	2463.37		0.71619	131831
40.74	7546.03	8727.82	5815.43	4823.84	3193.03	2329.29		0.71672	131843
40.77	7867.2	8509.55	5709.41	5198.03	3115.07	2401.01		0.71725	131853
40.8	7284.1	8540.73	5696.94	5067.06	3224.21	2581.86		0.71778	129754
40.83	7783.01	8431.59	5700.06	5076.42	3323.99	2207.68		0.71831	132423
40.86	7730	8472.13	5659.52	5063.95	3280.34	2422.84		0.71883	130434
40.89	7673.87	8403.53	5746.83	4951.69	3323.99	2245.1		0.71936	130933
40.92	7293.45	8674.81	5812.31	5110.72	3295.93	2519.5		0.71989	130490
40.95	7486.78	8475.25	5715.65	5079.54	3105.72	2376.06		0.72042	129601
40.98	7418.18	8531.38	5516.08	5219.86	3261.63	2344.88		0.72094	130478
41.01	7620.86	8840.08	5662.64	5145.02	3423.78	2357.35		0.72147	130185
41.04	7611.51	8303.75	5746.83	5269.75	3317.76	2266.93		0.722	129536
41.07	7723.76	8603.09	5512.97	5014.05	3158.73	2500.79		0.72253	130777
41.1	8004.4	8472.13	5622.1	4908.04	3246.04	2416.6		0.72306	129751
41.13	7371.41	8375.47	5787.37	5288.46	3239.8	2525.74		0.72358	129327
41.16	7536.67	8646.75	5706.29	4914.27	3280.34	2270.04		0.72411	128532
41.19	7221.73	8154.07	5653.28	5244.8	3242.92	2366.71		0.72464	129474
41.22	7577.21	8952.33	5709.41	4851.91	3090.13	2372.94		0.72517	127939
41.25	7608.39	8571.91	5534.79	5085.77	3227.33	2391.65		0.72569	128781
41.28	7636.45	8197.73	5721.88	4911.15	3214.86	2192.09		0.72622	128139
41.31	7524.2	8412.88	5444.36	5095.13	3252.28	2344.88		0.72675	129380
41.34	8013.76	8344.28	5768.66	5067.06	3377	2478.96		0.72728	129536
41.37	7558.5	8444.07	5603.39	4826.96	3327.11	2307.46		0.72781	128170
41.4	7648.93	8522.02	5522.32	5095.13	3227.33	2192.09		0.72833	127023
41.43	7773.65	8269.45	5478.67	4773.95	3186.79	2422.84		0.72886	127855
41.46	7468.07	8677.93	5447.48	4951.69	3270.98	2366.71		0.72939	128445
41.49	7396.35	8344.28	5634.57	4942.34	3005.94	2425.95		0.72992	128510
41.52	7733.12	8484.6	5965.1	5120.07	3193.03	2232.63		0.73044	127784
41.55	7611.51	8341.17	5768.66	4942.34	3398.83	2207.68		0.73097	127359
41.58	7630.22	8478.37	5569.09	4883.09	3242.92	2294.99		0.7315	127010
41.61	7399.47	8665.46	5569.09	5173.08	3345.82	2323.05		0.73203	127422
41.64	7611.51	8366.11	5818.55	4761.48	3389.48	2432.19		0.73256	127793
41.67	7165.61	8316.22	5431.89	4985.99	3068.3	2435.31		0.73308	128778
41.7	7630.22	8207.08	5494.26	5101.36	3102.6	2176.5		0.73361	128710
41.73	7256.03	8203.97	5210.5	4870.62	3174.32	2425.95		0.73414	127101
41.76	7315.28	8275.68	5241.68	4879.97	3361.41	2241.98		0.73467	126281
41.79	7633.34	8041.82	5721.88	4892.44	3193.03	2313.7		0.73519	126268
41.82	7605.27	8356.76	5491.14	4820.73	3152.49	2213.92		0.73572	127020
41.85	7493.02	8300.63	5656.4	4911.15	3155.61	2475.85		0.73625	125897
41.88	7561.62	8375.47	5681.35	5092.01	3258.51	2139.08		0.73678	125579
41.91	7237.33	8556.32	5590.92	4811.37	3211.74	2372.94		0.73731	126299
41.94	7118.83	8213.32	5603.39	4951.69	3071.42	2294.99		0.73783	125707
41.97	7324.64	8091.71	5469.31	4802.02	3236.68	2082.95		0.73836	125629
42	7542.91	8493.96	5328.99	4926.74	2940.46	2285.64		0.73889	125638
42.03	7399.47	8253.86	5600.27	4926.74	3130.67	2238.86		0.73942	125526
42.06	7374.53	8465.89	5466.19	4802.02	3096.37	2366.71		0.73994	123901
42.09	7302.81	8291.28	5541.03	4989.11	3258.51	2344.88		0.74047	123842
42.12	7789.25	8185.26	5537.91	4696	3127.55	2151.55		0.741	124472
42.15	7458.72	8431.59	5288.46	4761.48	3211.74	2266.93		0.74153	123908
42.18	7633.34	7870.32	5469.31	4861.26	3149.38	2048.65		0.74206	123574
42.21	7321.52	8241.38	5360.17	4742.77	3171.2	2132.84		0.74258	125096
42.24	7433.77	8400.41	5335.23	4627.4	3261.63	2154.67		0.74311	124070
42.27	7231.09	7917.09	5425.66	4917.39	3055.83	2226.39		0.74364	124054
42.3	7047.12	8169.67	5310.28	4683.53	3058.95	2198.33		0.74417	123967
42.33	7321.52	8228.91	5385.12	4742.77	3105.72	2270.04		0.74469	123240
42.36	7330.87	8250.74	5581.57	4755.24	3183.67	2223.27		0.74522	124145
42.39	7396.35	8475.25	5382	4917.39	3115.07	2263.81		0.74575	123571
42.42	7240.44	8325.58	5447.48	4680.41	3161.85	2232.63		0.74628	123736
42.45	7006.58	8054.29	5668.88	4696	2968.52	2348		0.74681	122071
42.48	7231.09	8041.82	5350.82	4786.43	3274.1	2229.51		0.74733	123147
42.51	7337.11	8101.07	5328.99	4752.13	3071.42	2104.78		0.74786	122991
42.54	7440.01	8004.4	5643.93	4889.33	3199.27	2223.27		0.74839	122470
42.57	7408.83	8160.31	5587.8	4777.07	2915.51	2061.13		0.74892	123546
42.6	7318.4	8041.82	5257.27	4755.24	3049.59	2338.64		0.74944	121572
42.63	7171.84	8097.95	5332.11	4811.37	3140.02	2329.29		0.74997	122317
42.66	6956.69	8241.38	5363.29	4939.22	3164.97	2344.88		0.7505	121822
42.69	7371.41	8044.94	5528.56	4736.54	3062.07	2273.16		0.75103	122071
42.72	7209.26	8472.13	5319.64	4914.27	3080.77	2107.9		0.75156	122835
42.75	7237.33	8001.28	5357.06	4867.5	3068.3	2217.04		0.75208	119969
42.78	7358.94	8129.13	5537.91	4948.57	3096.37	2238.86		0.75261	120905
42.81	7536.67	8356.76	5372.65	4667.93	2915.51	2248.22		0.75314	121594
42.84	7517.96	7895.26	5562.86	4802.02	2990.35	2139.08		0.75367	121740
42.87	6947.33	7882.79	5344.58	4599.33	2874.97	2195.21		0.75419	122115
42.9	7256.03	8041.82	5241.68	4798.9	3255.39	2198.33		0.75472	120253
42.93	7118.83	7985.69	5391.36	4879.97	3083.89	2148.43		0.75525	120877
42.96	7081.42	7985.69	5400.71	4689.76	3171.2	1936.4		0.75578	120325
42.99	6975.4	8200.85	5319.64	4430.95	2996.58	2241.98		0.75631	121051
43.02	7240.44	8172.78	5500.49	4658.58	2962.28	2301.23		0.75683	120359
43.05	7190.55	8144.72	5531.67	4708.47	3118.19	1976.93		0.75736	119474
43.08	7093.89	8001.28	5198.03	4711.59	2887.45	2142.2		0.75789	120188
43.11	7287.22	7920.21	5388.24	4889.33	3015.29	2160.91		0.75842	121553
43.14	7315.28	7686.35	5481.78	4677.29	3027.77	2298.11		0.75894	120537
43.17	7156.25	7951.39	5247.92	4702.24	3043.36	2145.32		0.75947	119087
43.2	7443.13	7798.6	5469.31	4758.36	3024.65	2238.86		0.76	120022
43.23	7078.3	8375.47	5357.06	4605.57	3043.36	2117.25		0.76053	119184
43.26	7019.05	7951.39	5219.86	4692.88	3083.89	2120.37		0.76106	119408
43.29	7162.49	8026.23	5413.18	4711.59	2984.11	2139.08		0.76158	117808
43.32	7068.94	7907.74	5360.17	4571.27	3105.72	2248.22		0.76211	118516
43.35	7156.25	8013.76	5288.46	4730.3	2952.93	2207.68		0.76264	118947
43.38	7143.78	7963.86	5191.79	4689.76	3111.96	2164.03		0.76317	118915
43.41	7193.67	7929.56	5328.99	4599.33	3124.43	2195.21		0.76369	119034
43.44	7134.43	7917.09	5226.09	5010.94	2846.91	2223.27		0.76422	117949
43.47	7171.84	8051.17	5269.75	4714.71	3049.59	2263.81		0.76475	119168
43.5	7156.25	8129.13	5232.33	4686.64	2740.89	2176.5		0.76528	118388
43.53	6925.51	8328.69	5291.57	4789.54	3183.67	2254.45		0.76581	117366
43.56	7165.61	8035.58	5157.49	4671.05	2843.79	2220.15		0.76633	117450
43.59	7349.58	8026.23	5241.68	4502.67	3093.25	2176.5		0.76686	118435
43.62	7193.67	7845.37	5257.27	4540.09	3049.59	2248.22		0.76739	117419
43.65	7143.78	7786.13	5307.16	4589.98	3062.07	2079.83		0.76792	117160
43.68	6891.21	7988.81	5216.74	4624.28	3111.96	2145.32		0.76844	117023
43.71	7128.19	7870.32	5269.75	4521.38	3068.3	2092.31		0.76897	117154
43.74	7243.56	7811.07	5378.88	4477.73	3090.13	2176.5		0.7695	117537
43.77	7146.9	7991.93	5039	4533.85	3202.38	1995.64		0.77003	116945
43.8	7125.07	8029.35	5353.94	4318.7	3068.3	2129.73		0.77056	116355
43.83	7156.25	7829.78	5222.97	4483.96	2797.02	2238.86		0.77108	116271
43.86	7196.79	8129.13	5129.43	4714.71	2831.32	2082.95		0.77161	116661
43.89	6906.8	7754.95	5316.52	4773.95	3027.77	2126.61		0.77214	115928
43.92	6941.1	8138.48	5307.16	4586.86	3012.17	2117.25		0.77267	116240
43.95	7196.79	7870.32	5207.38	4518.26	2881.21	2164.03		0.77319	116408
43.98	6704.11	7627.1	5310.28	4365.47	3096.37	2176.5		0.77372	115713
44.01	7146.9	7770.54	5014.05	4430.95	3087.01	2173.38		0.77425	116440
44.04	6984.75	7845.37	5294.69	4833.2	2818.85	2151.55		0.77478	115392
44.07	6894.32	7801.72	5104.48	4530.73	3065.18	2104.78		0.77531	115170
44.1	6925.51	8172.78	5135.66	4621.16	2806.37	2026.83		0.77583	115997
44.13	7296.57	7620.86	5537.91	4540.09	2859.38	2098.54		0.77636	116383
44.16	6831.96	8069.88	5307.16	4512.03	2921.75	2142.2		0.77689	116178
44.19	6729.06	7823.55	5116.95	4555.68	2709.71	2020.59		0.77742	115064
44.22	7065.83	7873.44	4951.69	4752.13	2772.07	2170.26		0.77794	114166
44.25	6947.33	7917.09	5279.1	4518.26	2931.1	2226.39		0.77847	115354
44.28	7097.01	7867.2	5014.05	4705.35	2734.66	2107.9		0.779	114756
44.31	6570.03	7592.8	5219.86	4614.93	3024.65	2188.97		0.77953	113565
44.34	6760.24	7870.32	4923.63	4639.87	3005.94	2164.03		0.78006	114753
44.37	6903.68	7801.72	4867.5	4558.8	2853.15	2198.33		0.78058	113717
44.4	6928.62	7867.2	5160.61	4577.51	2800.14	1967.58		0.78111	114774
44.43	6972.28	7773.65	5244.8	4424.72	2984.11	2126.61		0.78164	113621
44.46	6682.29	7645.81	4945.45	4306.22	2959.17	2054.89		0.78217	113555
44.49	7003.46	7496.14	5325.87	4518.26	2937.34	2117.25		0.78269	113926
44.52	6884.97	7736.24	5222.97	4568.15	2828.2	2117.25		0.78322	112928
44.55	6722.82	7991.93	5051.47	4440.31	2868.74	2160.91		0.78375	112938
44.58	6638.63	7945.16	5110.72	4340.52	2946.69	2235.74		0.78428	114073
44.61	6725.94	7374.53	5138.78	4406.01	2921.75	1908.33		0.78481	112897
44.64	7068.94	7811.07	5185.55	4437.19	2940.46	2135.96		0.78533	113190
44.67	7134.43	7561.62	5017.17	4396.65	2818.85	2313.7		0.78586	112492
44.7	6909.92	7680.11	5222.97	4493.32	2984.11	2039.3		0.78639	113680
44.73	6953.57	7592.8	5191.79	4608.69	2884.33	2104.78		0.78692	112367
44.76	6959.81	7443.13	5010.94	4512.03	2977.87	1880.27		0.78744	111366
44.79	7206.14	7321.52	5098.25	4381.06	2899.92	2114.13		0.78797	112024
44.82	6688.52	7901.5	5060.83	4521.38	2977.87	2114.13		0.7885	112324
44.85	6807.02	7829.78	5160.61	4331.17	3127.55	2039.3		0.78903	112464
44.88	6800.78	7355.82	5198.03	4440.31	2868.74	2132.84		0.78956	111301
44.91	6903.68	7221.73	4998.46	4571.27	2959.17	2008.12		0.79008	112102
44.94	6816.37	7754.95	5288.46	4558.8	2899.92	2154.67		0.79061	111662
44.97	6903.68	7860.96	4879.97	4611.81	2956.05	1939.52		0.79114	112638
45	7153.13	7652.05	5029.65	4702.24	2987.23	1976.93		0.79167	111005
45.03	6816.37	7901.5	5160.61	4328.05	2931.1	1998.76		0.79219	112882
45.06	6994.11	7577.21	5135.66	4278.16	2775.19	1955.11		0.79272	111647
45.09	6937.98	7633.34	5085.77	4521.38	2915.51	2036.18		0.79325	110724
45.12	6697.88	7555.38	5266.63	4415.36	2881.21	2098.54		0.79378	111357
45.15	7097.01	7730	4967.28	4374.82	2809.49	1995.64		0.79431	110599
45.18	6807.02	7203.03	5173.08	4421.6	2853.15	2042.42		0.79483	109795
45.21	6950.45	7558.5	4795.78	4633.63	2949.81	1980.05		0.79536	111301
45.24	6860.02	7499.25	5082.65	4162.79	2893.68	2033.06		0.79589	111503
45.27	6853.79	7433.77	5051.47	4424.72	2850.03	2051.77		0.79642	111556
45.3	7081.42	7645.81	4995.35	4172.14	2843.79	2164.03		0.79694	110328
45.33	6850.67	7517.96	4923.63	4390.42	2959.17	2117.25		0.79747	109754
45.36	6791.42	7708.17	5251.04	4334.29	3058.95	2095.43		0.798	110593
45.39	6775.83	7683.23	4926.74	4409.12	2968.52	2008.12		0.79853	110680
45.42	6763.36	7252.92	5079.54	4508.91	2834.44	2036.18		0.79906	110116
45.45	6769.6	7633.34	4848.79	4262.57	2971.64	1898.98		0.79958	109470
45.48	6763.36	7402.59	4855.03	4471.49	2853.15	2001.88		0.80011	110150
45.51	6807.02	7365.17	4873.74	4390.42	2865.62	2139.08		0.80064	108981
45.54	6962.92	7754.95	4845.67	4225.15	2753.36	1936.4		0.80117	109879
45.57	6517.02	7352.7	4911.15	4371.71	2956.05	1905.22		0.80169	109193
45.6	6754.01	7231.09	5020.29	4356.12	2650.46	1976.93		0.80222	109049
45.63	6850.67	7508.61	4820.73	4353	2921.75	1948.87		0.80275	109829
45.66	6635.51	7483.66	5070.18	4455.9	2862.5	1892.74		0.80328	109215
45.69	6576.27	7552.26	4773.95	4374.82	2800.14	2020.59		0.80381	109065
45.72	6691.64	7224.85	4961.05	4293.75	2715.95	1905.22		0.80433	109545
45.75	6754.01	7527.32	5010.94	4318.7	2800.14	2120.37		0.80486	108563
45.78	6382.94	7477.43	5026.53	4412.24	2927.98	2157.79		0.80539	108254
45.81	6856.91	7483.66	5104.48	4200.21	2797.02	1923.93		0.80592	107624
45.84	6379.82	7415.06	4920.51	4190.85	2653.58	2073.6		0.80644	107999
45.87	6937.98	7252.92	4901.8	4334.29	2803.26	2073.6		0.80697	107899
45.9	6944.22	7440.01	4836.32	4415.36	2740.89	1970.7		0.8075	108229
45.93	6647.99	7302.81	5039	4231.39	2921.75	2017.47		0.80803	108460
45.96	6541.97	7302.81	5035.88	4153.43	2850.03	2098.54		0.80856	108102
45.99	6407.89	7549.15	4892.44	4265.69	2853.15	1936.4		0.80908	108148
46.02	6782.07	7517.96	5067.06	4343.64	2728.42	2195.21		0.80961	106767
46.05	6644.87	7589.68	4970.4	4103.54	2896.8	2008.12		0.81014	106811
46.08	6710.35	7502.37	5048.35	4271.92	2722.18	2042.42		0.81067	107054
46.11	6754.01	7617.75	4696	4209.56	2703.47	1936.4		0.81119	106486
46.14	6669.81	7062.71	4873.74	4306.22	2812.61	1980.05		0.81172	107210
46.17	6725.94	6816.37	4923.63	4321.82	2672.29	1970.7		0.81225	107013
46.2	6616.81	7449.36	4596.22	4159.67	2903.04	1933.28		0.81278	107631
46.23	6504.55	7595.92	4961.05	4256.33	2797.02	1992.53		0.81331	107144
46.26	6644.87	7125.07	5095.13	4340.52	2850.03	1880.27		0.81383	107216
46.29	6457.78	7333.99	4680.41	4259.45	2662.94	2001.88		0.81436	105311
46.32	6498.31	7355.82	4911.15	4306.22	2678.53	2070.48		0.81489	106405
46.35	6741.53	7299.69	4845.67	4184.61	2840.67	1973.82		0.81542	105666
46.38	6694.76	7146.9	4848.79	4075.48	2722.18	2073.6		0.81594	107559
46.41	6875.62	7620.86	5010.94	4356.12	2775.19	2026.83		0.81647	106464
46.44	6732.18	7072.06	4798.9	4140.96	2759.6	2076.72		0.817	107020
46.47	6694.76	7143.78	4805.14	4094.19	2687.88	2107.9		0.81753	105884
46.5	6579.39	6978.52	4873.74	4100.42	2903.04	1877.15		0.81806	106181
46.53	6931.74	7430.65	4889.33	4265.69	2927.98	2067.36		0.81858	106430
46.56	6813.25	7343.34	4920.51	4243.86	2706.59	1983.17		0.81911	105504
46.59	6545.09	7190.55	4998.46	4259.45	2837.56	1998.76		0.81964	105314
46.62	6610.57	7234.21	4929.86	4243.86	2968.52	1743.07		0.82017	104971
46.65	6545.09	7299.69	4858.14	4087.95	2862.5	1930.16		0.82069	105831
46.68	6523.26	7156.25	4985.99	4010	2715.95	2064.24		0.82122	104846
46.71	6632.4	7333.99	4699.12	4222.03	2903.04	1883.39		0.82175	104014
46.74	6707.23	7249.8	4689.76	4253.22	2687.88	1902.1		0.82228	104014
46.77	6492.08	7377.64	4855.03	4206.44	2662.94	2151.55		0.82281	104132
46.8	6227.03	7415.06	4823.84	4153.43	2740.89	2020.59		0.82333	104693
46.83	6604.33	7358.94	4805.14	4421.6	2715.95	1911.45		0.82386	103954
46.86	6894.32	7206.14	4820.73	3985.05	2781.43	1905.22		0.82439	103911
46.89	6467.13	7165.61	4733.42	4066.12	2697.24	1923.93		0.82492	104241
46.92	6314.34	7203.03	4976.64	4243.86	2653.58	1833.5		0.82544	103982
46.95	6457.78	7015.93	4558.8	4228.27	2650.46	1892.74		0.82597	103823
46.98	6202.09	7159.37	4671.05	4296.87	2952.93	1961.34		0.8265	103855
47.01	6594.98	7084.53	4764.6	4125.37	2634.87	1908.33		0.82703	103602
47.04	6719.71	7346.46	4879.97	4097.31	2893.68	1964.46		0.82756	104219
47.07	6526.38	7178.08	4995.35	4490.2	2837.56	1992.53		0.82808	103842
47.1	6669.81	7131.31	4770.84	4119.13	2775.19	2001.88		0.82861	103717
47.13	6641.75	7068.94	5054.59	4109.78	2644.23	1867.8		0.82914	102991
47.16	6495.2	6962.92	4736.54	4031.82	2669.17	1883.39		0.82967	103621
47.19	6435.95	6900.56	4979.75	4215.8	2744.01	1917.69		0.83019	103125
47.22	6551.32	7274.74	4817.61	4094.19	2641.11	1898.98		0.83072	103365
47.25	6273.8	7062.71	4786.43	3935.16	2734.66	1864.68		0.83125	103387
47.28	6576.27	7171.84	4867.5	4156.55	2753.36	1980.05		0.83178	101806
47.31	6566.91	6975.4	4661.7	4031.82	2634.87	1964.46		0.83231	102760
47.34	6520.14	7137.54	4717.83	4315.58	2750.25	1824.14		0.83283	102136
47.37	6376.7	7237.33	4780.19	4159.67	2775.19	1983.17		0.83336	101388
47.4	6358	7056.47	4696	4299.99	2706.59	1883.39		0.83389	101753
47.43	6217.68	7006.58	4808.25	4116.01	2740.89	1967.58		0.83442	101625
47.46	6404.77	7243.56	4845.67	4331.17	2768.96	2045.53		0.83494	102454
47.49	6326.81	7196.79	4758.36	4359.23	2650.46	1892.74		0.83547	101235
47.52	6492.08	7137.54	4920.51	4119.13	2485.2	1936.4		0.836	100144
47.55	6545.09	7424.42	4639.87	4038.06	2740.89	2092.31		0.83653	101419
47.58	6230.15	7150.02	4932.98	4044.3	2659.82	2017.47		0.83706	101722
47.61	6395.41	7380.76	4636.75	4144.08	2859.38	1895.86		0.83758	101475
47.64	6454.66	7184.32	4911.15	3897.74	2641.11	1917.69		0.83811	101129
47.67	6523.26	7003.46	4820.73	4321.82	2744.01	1870.92		0.83864	101326
47.7	6582.51	7355.82	4608.69	4056.77	2513.26	1927.04		0.83917	102183
47.73	6214.56	7047.12	4848.79	4003.76	2563.15	1980.05		0.83969	100973
47.76	6217.68	7252.92	4627.4	4175.26	2644.23	1920.81		0.84022	100758
47.79	6348.64	7040.88	4898.68	4019.35	2694.12	1923.93		0.84075	100690
47.82	6513.91	7115.72	4764.6	4287.52	2787.66	1886.51		0.84128	101903
47.85	6158.43	6925.51	4995.35	4281.28	2787.66	1814.79		0.84181	100384
47.88	6245.74	7009.7	4583.74	4081.71	2563.15	1955.11		0.84233	99688.6
47.91	6426.6	6853.79	4412.24	4112.9	2641.11	1951.99		0.84286	100780
47.94	6133.49	7068.94	4536.97	4237.62	2591.22	1830.38		0.84339	100231
47.97	6145.96	7028.41	4739.65	4094.19	2781.43	1845.97		0.84392	100356
48	6467.13	6844.43	4696	4010	2525.74	1855.32		0.84444	99722.9
48.03	6223.91	7003.46	4384.18	4025.59	2740.89	1936.4		0.84497	100421
48.06	6420.36	7178.08	4574.39	3744.95	2619.28	1833.5		0.8455	100590
48.09	6052.41	7072.06	4599.33	4162.79	2544.45	1920.81		0.84603	98968.3
48.12	6513.91	6978.52	4608.69	4100.42	2435.31	1792.96		0.84656	100425
48.15	6373.59	7156.25	4792.66	3950.75	2641.11	1864.68		0.84708	100035
48.18	6454.66	7028.41	4802.02	4315.58	2712.83	1995.64		0.84761	100418
48.21	6121.01	6959.81	4627.4	4028.71	2681.65	1883.39		0.84814	98725.1
48.24	6223.91	6797.66	4661.7	4109.78	2616.16	1858.44		0.84867	98466.3
48.27	6488.96	6766.48	4851.91	3944.51	2556.92	1836.62		0.84919	99124.2
48.3	6361.11	6763.36	4642.99	3941.4	2600.57	1780.49		0.84972	99030.7
48.33	6358	6810.13	4689.76	3816.67	2619.28	1908.33		0.85025	98653.4
48.36	6370.47	7315.28	4480.84	4150.31	2482.08	1811.67		0.85078	98946.5
48.39	6336.17	7193.67	4633.63	3872.8	2491.44	1780.49		0.85131	98784.4
48.42	6127.25	6869.38	4736.54	4063.01	2497.67	1839.73		0.85183	97764.7
48.45	6314.34	7003.46	4689.76	4106.66	2550.68	1821.02		0.85236	99021.3
48.48	6033.7	6766.48	4406.01	3900.86	2475.85	1752.42		0.85289	97658.7
48.51	5999.4	6831.96	4524.5	4091.07	2697.24	1902.1		0.85342	98587.9
48.54	6124.13	6594.98	4480.84	3860.32	2644.23	1739.95		0.85394	98269.9
48.57	6002.52	6841.32	4730.3	4218.92	2485.2	1824.14		0.85447	98092.1
48.6	6264.45	6950.45	4555.68	3963.22	2706.59	2005		0.855	98138.9
48.63	6030.59	6913.03	4720.94	3938.28	2563.15	1786.72		0.85553	98188.8
48.66	6264.45	6747.77	4574.39	4034.94	2675.41	1721.24		0.85606	97240.9
48.69	6074.24	6713.47	4630.52	4087.95	2719.06	1786.72		0.85658	97499.7
48.72	6002.52	6732.18	4565.03	4075.48	2709.71	1824.14		0.85711	97970.5
48.75	6389.18	6900.56	4443.42	4047.41	2634.87	1895.86		0.85764	96533
48.78	6304.99	7190.55	4596.22	3941.4	2619.28	1842.85		0.85817	97371.8
48.81	6021.23	6807.02	4802.02	3882.15	2634.87	1786.72		0.85869	96950.9
48.84	6111.66	6838.2	4459.02	4175.26	2513.26	1833.5		0.85922	96121.4
48.87	6283.16	6969.16	4536.97	3850.97	2669.17	1933.28		0.85975	96773.1
48.9	6566.91	6944.22	4652.34	4056.77	2497.67	1830.38		0.86028	96476.9
48.93	6264.45	7031.53	4605.57	4019.35	2659.82	1930.16		0.86081	96660.9
48.96	6014.99	6616.81	4683.53	3620.22	2619.28	1786.72		0.86133	96268
48.99	6258.21	6741.53	4533.85	3838.5	2725.3	1933.28		0.86186	96099.6
49.02	6121.01	6797.66	4633.63	4019.35	2750.25	1774.25		0.86239	95494.7
49.05	6386.06	6884.97	4371.71	4063.01	2547.56	1905.22		0.86292	96445.7
49.08	6333.05	6632.4	4655.46	3950.75	2550.68	1852.21		0.86344	96031
49.11	5918.33	6800.78	4642.99	4072.36	2569.39	1799.2		0.86397	96801.2
49.14	6174.02	6451.54	4374.82	4087.95	2550.68	1780.49		0.8645	96364.6
49.17	6404.77	6644.87	4527.62	3807.31	2491.44	1792.96		0.86503	96330.3
49.2	5837.26	6713.47	4586.86	3794.84	2522.62	1874.03		0.86556	95865.7
49.23	6492.08	6697.88	4430.95	3928.92	2563.15	1877.15		0.86608	96018.5
49.26	6248.86	6585.62	4577.51	3935.16	2584.98	1786.72		0.86661	95616.3
49.29	6292.51	6863.14	4377.94	3857.2	2494.55	1805.43		0.86714	96508.1
49.32	6223.91	6866.26	4574.39	3941.4	2513.26	1758.66		0.86767	96233.7
49.35	6230.15	6582.51	4418.48	3726.24	2460.25	1662		0.86819	95235.9
49.38	5924.57	6654.22	4228.27	3766.78	2572.51	1905.22		0.86872	95504
49.41	6317.46	6735.3	4424.72	3816.67	2659.82	1808.55		0.86925	95800.2
49.44	6177.14	6878.73	4655.46	3994.41	2600.57	1902.1		0.86978	94727.6
49.47	6317.46	6860.02	4580.62	3857.2	2535.09	1783.61		0.87031	95232.7
49.5	6064.89	6651.11	4340.52	4097.31	2613.05	1836.62		0.87083	95363.7
49.53	6002.52	6538.85	4593.1	3704.41	2379.18	1680.71		0.87136	94896
49.56	6077.36	6772.72	4667.93	3903.98	2397.89	1824.14		0.87189	94309.8
49.59	6211.44	6479.6	4449.66	3857.2	2584.98	1839.73		0.87242	94796.2
49.62	6205.2	6610.57	4608.69	3860.32	2581.86	1827.26		0.87294	95379.3
49.65	6117.9	6701	4724.06	3782.37	2416.6	1777.37		0.87347	94908.4
49.68	6198.97	6454.66	4253.22	3832.26	2478.96	1908.33		0.874	94836.7
49.71	6092.95	6488.96	4515.14	3988.17	2497.67	1746.19		0.87453	93277.6
49.74	5874.68	6688.52	4518.26	4006.88	2731.54	1699.42		0.87506	93296.3
49.77	6314.34	6732.18	4156.55	4044.3	2740.89	1802.32		0.87558	95332.5
49.8	6124.13	6582.51	4440.31	3813.55	2622.4	1836.62		0.87611	92944
49.83	6214.56	6838.2	4477.73	3888.39	2722.18	1786.72		0.87664	93598.8
49.86	5974.46	6701	4175.26	3953.87	2631.75	1845.97		0.87717	94181.9
49.89	6164.67	6769.6	4421.6	3910.21	2422.84	1755.54		0.87769	93324.4
49.92	5933.92	6563.8	4527.62	4025.59	2556.92	1808.55		0.87822	93146.7
49.95	6055.53	6638.63	4455.9	3741.83	2547.56	1693.18		0.87875	93717.3
49.98	6214.56	6778.95	4396.65	3838.5	2628.64	1902.1		0.87928	93689.2
50.01	5871.56	6523.26	4493.32	3720	2556.92	1824.14		0.87981	93446
50.04	6130.37	6651.11	4418.48	3766.78	2478.96	1833.5		0.88033	94381.5
50.07	6133.49	6672.93	4377.94	3844.73	2454.02	1814.79		0.88086	93234
50.1	6030.59	6488.96	4415.36	3797.96	2366.71	1708.77		0.88139	92816.1
50.13	5721.88	6785.19	4664.82	3607.75	2363.59	1892.74		0.88192	93698.6
50.16	6121.01	6881.85	4633.63	3882.15	2647.35	1752.42		0.88244	92601
50.19	5961.98	6682.29	4303.11	3729.36	2522.62	1746.19		0.88297	92569.8
50.22	6077.36	6688.52	4268.81	3769.9	2507.03	1808.55		0.8835	93196.6
50.25	5999.4	6557.56	4521.38	3791.72	2572.51	1805.43		0.88403	93667.4
50.28	6039.94	6570.03	4381.06	3922.69	2497.67	1895.86		0.88456	92756.9
50.31	6068	6523.26	4434.07	3872.8	2485.2	1858.44		0.88508	93065.6
50.34	6114.78	6769.6	4524.5	3907.1	2541.33	1789.84		0.88561	92622.8
50.37	5965.1	6551.32	4487.08	3816.67	2394.77	1715.01		0.88614	93009.5
50.4	5952.63	6588.74	4480.84	3729.36	2556.92	1792.96		0.88667	92089.6
50.43	5831.02	6594.98	4359.23	3710.65	2478.96	1874.03		0.88719	92117.7
50.46	5996.29	6613.69	4309.34	4006.88	2466.49	1655.76		0.88772	92756.9
50.49	6114.78	6651.11	4312.46	3797.96	2578.75	1627.7		0.88825	91503.4
50.52	6052.41	6732.18	4381.06	3769.9	2469.61	1571.57		0.88878	92647.8
50.55	5852.85	6679.17	4390.42	3698.18	2538.21	1842.85		0.88931	91905.6
50.58	6096.07	6657.34	4512.03	3813.55	2491.44	1736.83		0.88983	91469.1
50.61	6049.29	6370.47	4696	3691.94	2497.67	1799.2		0.89036	91871.3
50.64	6018.11	6604.33	4530.73	3903.98	2319.94	1814.79		0.89089	90649
50.67	6043.06	6732.18	4409.12	3766.78	2469.61	1786.72		0.89142	91547
50.7	5799.84	6423.48	4393.53	3632.69	2472.73	1686.94		0.89194	91001.4
50.73	6014.99	6420.36	4243.86	3673.23	2525.74	1699.42		0.89247	91394.2
50.76	6092.95	6417.24	4427.83	3757.42	2541.33	1736.83		0.893	92189.4
50.79	5737.48	6495.2	4044.3	3838.5	2556.92	1724.36		0.89353	92180
50.82	5977.58	6342.4	4268.81	3685.7	2497.67	1702.53		0.89406	92504.3
50.85	6149.08	6548.21	4608.69	3776.13	2457.14	1749.31		0.89458	90879.7
50.88	5827.9	6255.1	4418.48	3797.96	2513.26	1777.37		0.89511	90181.3
50.91	6186.49	6560.68	4287.52	3720	2556.92	1652.64		0.89564	89663.6
50.94	5728.12	6566.91	4421.6	3807.31	2388.54	1833.5		0.89617	90508.7
50.97	5949.51	6495.2	4134.72	3642.05	2622.4	1758.66		0.89669	90982.6
51	5927.68	6392.3	4275.04	3791.72	2435.31	1662		0.89722	89507.7
51.03	5824.78	6492.08	4356.12	3464.31	2263.81	1665.12		0.89775	91319.4
51.06	5999.4	6304.99	4487.08	3726.24	2435.31	1668.23		0.89828	90951.5
51.09	5709.41	6591.86	4256.33	3691.94	2410.36	1711.89		0.89881	89813.3
51.12	5737.48	6672.93	4262.57	3810.43	2397.89	1640.17		0.89933	90147
51.15	5846.61	6401.65	4047.41	3738.71	2494.55	1821.02		0.89986	89395.5
51.18	5905.86	6439.07	4268.81	3651.4	2500.79	1768.02		0.90039	89760.3
51.21	5793.6	6666.7	4203.32	3788.6	2401.01	1752.42		0.90092	89582.6
51.24	5721.88	6579.39	4193.97	3548.5	2463.37	1746.19		0.90144	88634.6
51.27	5837.26	6426.6	4225.15	3617.1	2388.54	1721.24		0.90197	89348.7
51.3	6046.18	6647.99	4209.56	3632.69	2357.35	1652.64		0.9025	90137.6
51.33	5877.79	6298.75	4225.15	3613.99	2510.15	1743.07		0.90303	89476.6
51.36	5855.97	6501.43	4334.29	3645.17	2425.95	1665.12		0.90356	88210.6
51.39	5790.48	6504.55	4172.14	3629.58	2294.99	1649.52		0.90408	88279.2
51.42	5930.8	6286.28	4359.23	3532.91	2360.47	1674.47		0.90461	89825.8
51.45	5802.96	6304.99	4471.49	3938.28	2344.88	1612.11		0.90514	89747.8
51.48	5974.46	6376.7	4243.86	3666.99	2541.33	1696.3		0.90567	88316.6
51.51	6099.19	6442.19	4368.59	3645.17	2391.65	1749.31		0.90619	88441.3
51.54	5880.91	6517.02	4193.97	3748.07	2544.45	1627.7		0.90672	89199
51.57	5980.69	6479.6	4034.94	3797.96	2382.3	1771.13		0.90725	89177.2
51.6	5802.96	6286.28	4209.56	3517.32	2425.95	1534.15		0.90778	89021.3
51.63	5687.58	6099.19	4128.49	3486.14	2304.34	1652.64		0.90831	88092.1
51.66	5884.03	6273.8	4197.09	3507.97	2298.11	1633.93		0.90883	88930.9
51.69	5728.12	6370.47	4271.92	3620.22	2366.71	1677.59		0.90936	88216.8
51.72	5631.46	6604.33	4309.34	3648.29	2338.64	1668.23		0.90989	88562.9
51.75	5824.78	6535.73	4374.82	3492.38	2510.15	1733.72		0.91042	87777.1
51.78	5778.01	6339.29	4284.4	3629.58	2329.29	1727.48		0.91094	87671.1
51.81	5671.99	6367.35	4262.57	3576.57	2460.25	1683.82		0.91147	87861.3
51.84	5905.86	6314.34	4091.07	3579.69	2441.55	1774.25		0.912	87518.3
51.87	5868.44	6183.38	4328.05	3610.87	2335.53	1599.63		0.91253	87166
51.9	5656.4	6133.49	4246.98	3679.47	2547.56	1758.66		0.91306	88191.9
51.93	5734.36	6117.9	4275.04	3822.9	2463.37	1693.18		0.91358	86963.3
51.96	5765.54	6192.73	4343.64	3707.53	2326.17	1683.82		0.91411	87992.3
51.99	5687.58	6333.05	4031.82	3536.03	2251.34	1708.77		0.91464	86551.7
52.02	5665.76	6180.26	4324.93	3492.38	2482.08	1662		0.91517	87290.7
52.05	5606.51	6233.27	4125.37	3613.99	2491.44	1715.01		0.91569	87509
52.08	5718.77	6099.19	4153.43	3570.33	2438.43	1602.75		0.91622	87387.4
52.11	5912.09	6470.25	4371.71	3748.07	2497.67	1758.66		0.91675	86985.1
52.14	5618.98	6270.69	4187.73	3573.45	2429.07	1730.6		0.91728	87668
52.17	5796.72	6451.54	4056.77	3748.07	2407.24	1602.75		0.91781	86720.1
52.2	5628.34	6345.52	4240.74	3589.04	2294.99	1565.33		0.91833	87094.2
52.23	5712.53	6389.18	4140.96	3716.89	2376.06	1637.05		0.91886	88032.8
52.26	5827.9	6364.23	4069.24	3445.6	2257.57	1821.02		0.91939	86682.6
52.29	5802.96	6535.73	4084.83	3523.56	2410.36	1715.01		0.91992	86582.9
52.32	5971.34	6167.79	4172.14	3436.25	2444.66	1662		0.92044	85937.4
52.35	5640.81	6345.52	4218.92	3433.13	2254.45	1730.6		0.92097	86804.3
52.38	5734.36	6008.76	4218.92	3517.32	2385.42	1602.75		0.9215	85934.3
52.41	5971.34	6301.87	4265.69	3564.09	2282.52	1637.05		0.92203	85790.8
52.44	5690.7	6398.53	4184.61	3573.45	2288.75	1621.46		0.92256	86629.6
52.47	5544.15	6058.65	4181.5	3536.03	2413.48	1552.86		0.92308	85432.3
52.5	5896.5	6255.1	4284.4	3607.75	2201.44	1608.99		0.92361	86080.8
52.53	5556.62	6361.11	4393.53	3523.56	2316.82	1693.18		0.92414	85329.4
52.56	5550.38	6417.24	4246.98	3757.42	2376.06	1668.23		0.92467	85398
52.59	5594.04	6239.5	4156.55	3542.27	2319.94	1658.88		0.92519	85394.8
52.62	5771.78	6217.68	4281.28	3666.99	2419.72	1428.13		0.92572	85232.7
52.65	5696.94	6239.5	4190.85	3760.54	2425.95	1637.05		0.92625	85634.9
52.68	5678.23	6096.07	4041.18	3595.28	2460.25	1590.28		0.92678	85291.9
52.71	5541.03	6401.65	4234.51	3554.74	2472.73	1724.36		0.92731	85335.6
52.74	5640.81	6155.31	4150.31	3564.09	2217.04	1652.64		0.92783	85454.1
52.77	5537.91	6170.9	4144.08	3617.1	2466.49	1724.36		0.92836	84362.7
52.8	5687.58	6117.9	4200.21	3720	2363.59	1792.96		0.92889	85001.9
52.83	5522.32	6251.98	4212.68	3723.12	2319.94	1752.42		0.92942	84746.2
52.86	5603.39	5852.85	4059.89	3704.41	2310.58	1768.02		0.92994	85731.6
52.89	5665.76	5887.15	4172.14	3613.99	2273.16	1674.47		0.93047	84761.8
52.92	5737.48	6202.09	4147.2	3632.69	2188.97	1643.29		0.931	84967.6
52.95	5659.52	5880.91	4206.44	3501.73	2326.17	1652.64		0.93153	84244.2
52.98	5544.15	6370.47	3966.34	3542.27	2276.28	1537.27		0.93206	84649.6
53.01	5634.57	5884.03	4134.72	3713.77	2419.72	1568.45		0.93258	83739.1
53.04	5366.41	6227.03	4050.53	3570.33	2413.48	1602.75		0.93311	85020.6
53.07	5740.59	6180.26	4010	3504.85	2360.47	1587.16		0.93364	84808.6
53.1	5410.06	6214.56	4147.2	3536.03	2263.81	1565.33		0.93417	84818
53.13	5656.4	6202.09	4063.01	3520.44	2441.55	1599.63		0.93469	84272.3
53.16	5812.31	6339.29	4197.09	3532.91	2422.84	1621.46		0.93522	84281.6
53.19	5703.17	6404.77	4156.55	3560.98	2207.68	1677.59		0.93575	83994.8
53.22	5637.69	6220.79	4181.5	3582.8	2279.4	1537.27		0.93628	83941.8
53.25	5609.63	6158.43	4031.82	3476.79	2276.28	1621.46		0.93681	83695.4
53.28	5531.67	6145.96	4000.64	3526.68	2335.53	1783.61		0.93733	84359.6
53.31	5734.36	5927.68	4250.1	3663.88	2182.74	1453.08		0.93786	83592.5
53.34	5827.9	6039.94	4225.15	3576.57	2251.34	1643.29		0.93839	84549.8
53.37	5488.02	6177.14	4119.13	3685.7	2360.47	1621.46		0.93892	83424.1
53.4	5419.42	6382.94	4159.67	3367.65	2164.03	1711.89		0.93944	83249.5
53.43	5416.3	6230.15	4156.55	3395.71	2326.17	1702.53		0.93997	83168.4
53.46	5469.31	6027.47	4047.41	3666.99	2354.24	1633.93		0.9405	83012.5
53.49	5628.34	6177.14	4031.82	3292.81	2232.63	1565.33		0.94103	83477.1
53.52	5397.59	6311.22	4381.06	3358.29	2341.76	1549.74		0.94156	82947.1
53.55	5687.58	6043.06	4271.92	3601.51	2410.36	1608.99		0.94208	83720.4
53.58	5622.1	6145.96	4184.61	3448.72	2276.28	1649.52		0.94261	83165.3
53.61	5687.58	6008.76	4159.67	3249.16	2372.94	1599.63		0.94314	83826.4
53.64	5519.2	6024.35	4159.67	3420.66	2298.11	1637.05		0.94367	83224.6
53.67	5597.16	5899.62	4025.59	3604.63	2444.66	1621.46		0.94419	83530.2
53.7	5606.51	6127.25	4287.52	3498.61	2151.55	1702.53		0.94472	83321.2
53.73	5622.1	6083.59	3913.33	3267.87	2332.41	1580.92		0.94525	83268.2
53.76	5584.68	6096.07	3953.87	3638.93	2235.74	1693.18		0.94578	82435.7
53.79	5403.83	6055.53	4106.66	3252.28	2176.5	1415.66		0.94631	81958.6
53.82	5781.13	5924.57	4028.71	3501.73	2245.1	1393.83		0.94683	81621.8
53.85	5363.29	5924.57	4225.15	3495.49	2279.4	1580.92		0.94736	81924.3
53.88	5575.33	6083.59	4081.71	3286.58	2235.74	1596.51		0.94789	83021.9
53.91	5310.28	6014.99	4100.42	3342.7	2472.73	1686.94		0.94842	81699.8
53.94	5463.07	5921.45	4172.14	3454.96	2173.38	1658.88		0.94894	82563.5
53.97	5459.96	6198.97	4128.49	3383.24	2323.05	1621.46		0.94947	82020.9
54	5575.33	5884.03	4097.31	3666.99	2257.57	1574.69		0.95	82173.7
54.03	5438.13	6074.24	4262.57	3426.89	2288.75	1587.16		0.95053	82120.7
54.06	5690.7	5999.4	4006.88	3483.02	2223.27	1612.11		0.95106	81927.4
54.09	5512.97	5787.37	4059.89	3467.43	2232.63	1602.75		0.95158	82566.6
54.12	5416.3	6071.12	4053.65	3395.71	2210.8	1652.64		0.95211	80851.6
54.15	5459.96	5855.97	4190.85	3414.42	2142.2	1690.06		0.95264	82301.6
54.18	5353.94	6052.41	4069.24	3476.79	2164.03	1487.38		0.95317	82248.6
54.21	5400.71	5943.28	3960.1	3408.18	2394.77	1671.35		0.95369	81487.7
54.24	5528.56	5980.69	3850.97	3140.02	2217.04	1456.2		0.95422	81687.3
54.27	5353.94	5974.46	3816.67	3607.75	2310.58	1674.47		0.95475	81837
54.3	5260.39	5899.62	4331.17	3255.39	2382.3	1562.21		0.95528	81020
54.33	5450.6	5855.97	3985.05	3336.47	2257.57	1590.28		0.95581	81110.4
54.36	5347.7	6021.23	4072.36	3498.61	2188.97	1677.59		0.95633	81138.5
54.39	5419.42	6089.83	4047.41	3464.31	2335.53	1521.68		0.95686	81818.3
54.42	5531.67	5955.75	3972.58	3395.71	2111.02	1662		0.95739	81400.4
54.45	5254.16	5980.69	3947.63	3295.93	2164.03	1425.01		0.95792	82145.7
54.48	5385.12	5740.59	4006.88	3417.54	2366.71	1618.34		0.95844	80630.2
54.51	5406.95	5746.83	3841.61	3430.01	2285.64	1630.81		0.95897	80764.3
54.54	5279.1	5905.86	4134.72	3336.47	2220.15	1599.63		0.9595	80689.5
54.57	5650.17	5927.68	3932.04	3252.28	2254.45	1484.26		0.96003	80134.4
54.6	5662.64	5933.92	3879.03	3398.83	2179.62	1571.57		0.96056	81007.5
54.63	5500.49	5662.64	3950.75	3573.45	2198.33	1640.17		0.96108	80870.3
54.66	5360.17	5840.38	4028.71	3464.31	2185.85	1568.45		0.96161	80658.3
54.69	5469.31	5971.34	3735.6	3345.82	2120.37	1593.4		0.96214	80243.6
54.72	5578.45	5905.86	4053.65	3380.12	2185.85	1512.32		0.96267	79807
54.75	5266.63	5612.75	3928.92	3305.28	2192.09	1425.01		0.96319	80040.9
54.78	5210.5	6033.7	3981.93	3370.77	2192.09	1736.83		0.96372	80440
54.81	5269.75	6005.64	3988.17	3445.6	2379.18	1456.2		0.96425	79180.3
54.84	5207.38	5681.35	3919.57	3589.04	2263.81	1518.56		0.96478	80711.3
54.87	5360.17	5990.05	4028.71	3436.25	2245.1	1602.75		0.96531	79648
54.9	5328.99	5874.68	4094.19	3217.98	2135.96	1584.04		0.96583	79585.6
54.93	5419.42	5968.22	3891.5	3355.18	2410.36	1652.64		0.96636	79925.5
54.96	5319.64	5974.46	3972.58	3598.39	2235.74	1549.74		0.96689	79317.5
54.99	5438.13	5871.56	3932.04	3442.48	2291.87	1471.79		0.96742	79881.9
55.02	5494.26	5971.34	4066.12	3473.67	2397.89	1580.92		0.96794	80028.4
55.05	5428.77	6077.36	3766.78	3458.08	2248.22	1546.62		0.96847	79233.3
55.08	5257.27	6208.32	3779.25	3289.69	2226.39	1393.83		0.969	78949.5
55.11	5347.7	5534.79	4125.37	3336.47	2294.99	1562.21		0.96953	79351.8
55.14	5450.6	6102.3	4069.24	3498.61	2148.43	1462.43		0.97006	79563.8
55.17	5201.15	5681.35	3907.1	3323.99	2294.99	1665.12		0.97058	79139.7
55.2	5453.72	5756.18	3882.15	3352.06	2123.49	1577.81		0.97111	77758.4
55.23	5366.41	6018.11	3835.38	3270.98	2291.87	1502.97		0.97164	80097
55.26	5463.07	5818.55	3972.58	3305.28	2229.51	1559.1		0.97217	77755.3
55.29	5378.88	5887.15	3844.73	3314.64	2176.5	1568.45		0.97269	79189.6
55.32	5279.1	5924.57	3988.17	3333.35	2310.58	1640.17		0.97322	78463.1
55.35	5410.06	5824.78	3773.01	3423.78	2298.11	1559.1		0.97375	78120.1
55.38	5413.18	5912.09	3869.68	3383.24	2154.67	1459.31		0.97428	78350.8
55.41	5054.59	5712.53	3804.2	3567.21	2164.03	1546.62		0.97481	77855
55.44	5569.09	5809.19	3863.44	3217.98	2329.29	1531.03		0.97533	79439.1
55.47	5185.55	5884.03	3985.05	3152.49	2235.74	1555.98		0.97586	77914.3
55.5	5304.05	5709.41	4234.51	3280.34	2263.81	1515.44		0.97639	77979.8
55.53	5307.16	5884.03	4013.11	3370.77	2291.87	1440.61		0.97692	78949.5
55.56	5229.21	5768.66	3919.57	3389.48	2142.2	1537.27		0.97744	77845.7
55.59	5544.15	5859.08	4109.78	3314.64	2238.86	1481.14		0.97797	77639.9
55.62	5232.33	5781.13	3956.99	3333.35	2123.49	1565.33		0.9785	78138.8
55.65	5219.86	5799.84	3751.19	3121.31	2132.84	1683.82		0.97903	77446.6
55.68	5297.81	5718.77	3907.1	3239.8	2238.86	1630.81		0.97956	78004.7
55.71	5297.81	5924.57	3944.51	3246.04	2142.2	1559.1		0.98008	77574.4
55.74	5160.61	5597.16	4022.47	3242.92	2179.62	1621.46		0.98061	77655.5
55.77	5385.12	5930.8	3947.63	3267.87	2207.68	1549.74		0.98114	78163.8
55.8	5366.41	5721.88	3720	3230.45	2170.26	1487.38		0.98167	76651.4
55.83	5098.25	5784.25	3735.6	3177.44	2260.69	1434.37		0.98219	78266.6
55.86	5163.73	5668.88	3944.51	3221.09	2288.75	1524.8		0.98272	77368.6
55.89	5269.75	5924.57	3847.85	3155.61	2092.31	1421.9		0.98325	78011
55.92	5129.43	5790.48	3919.57	3030.88	2279.4	1565.33		0.98378	76639
55.95	5363.29	5575.33	4159.67	3277.22	2248.22	1518.56		0.98431	77349.9
55.98	5385.12	5843.49	3797.96	3071.42	2223.27	1546.62		0.98483	75999.7
56.01	5244.8	5656.4	3797.96	3308.4	2204.56	1587.16		0.98536	77636.8
56.04	5207.38	5675.11	3997.52	3364.53	2273.16	1493.61		0.98589	77349.9
56.07	5263.51	5634.57	3975.7	3367.65	2217.04	1406.31		0.98642	76174.3
56.1	4923.63	5796.72	3897.74	3495.49	2126.61	1456.2		0.98694	76492.4
56.13	5063.95	5749.95	3785.49	3389.48	2148.43	1615.22		0.98747	76935.2
56.16	5026.53	5615.87	3907.1	3411.3	2170.26	1534.15		0.988	77215.8
56.19	5251.04	5884.03	3716.89	3352.06	2135.96	1502.97		0.98853	76501.8
56.22	5095.13	5656.4	3850.97	3495.49	2204.56	1577.81		0.98906	76501.8
56.25	5244.8	5494.26	3854.09	3111.96	2210.8	1453.08		0.98958	76791.7
56.28	5129.43	5693.82	3835.38	3246.04	2139.08	1527.91		0.99011	76115.1
56.31	5313.4	5587.8	3872.8	3164.97	2048.65	1493.61		0.99064	76246.1
56.34	5216.74	5559.74	3782.37	3352.06	2179.62	1506.09		0.99117	76807.3
56.37	5325.87	5796.72	3888.39	3258.51	2204.56	1555.98		0.99169	76358.3
56.4	5254.16	5930.8	3695.06	3355.18	2154.67	1549.74		0.99222	76077.7
56.43	5269.75	5640.81	3925.8	3177.44	1948.87	1518.56		0.99275	76127.6
56.46	5222.97	5640.81	3879.03	3498.61	2104.78	1478.02		0.99328	75775.2
56.49	5297.81	5983.81	3776.13	3236.68	2238.86	1481.14		0.99381	76080.8
56.52	5079.54	5690.7	4022.47	3189.91	2304.34	1602.75		0.99433	75977.9
56.55	5191.79	5721.88	3919.57	3261.63	2011.23	1449.96		0.99486	75597.5
56.58	5350.82	5737.48	3738.71	3270.98	2042.42	1493.61		0.99539	75631.8
56.61	5410.06	5634.57	3838.5	3242.92	2151.55	1428.13		0.99592	75519.5
56.64	5226.09	5628.34	3741.83	3121.31	2117.25	1596.51		0.99644	76523.6
56.67	5297.81	5578.45	3676.35	3018.41	2139.08	1474.91		0.99697	75145.3
56.7	5288.46	5656.4	3875.91	3062.07	2229.51	1365.77		0.9975	76077.7
56.73	5263.51	5734.36	3773.01	3068.3	2151.55	1418.78		0.99803	75220.2
56.76	5120.07	5818.55	3844.73	2896.8	2111.02	1502.97		0.99856	75083
56.79	5509.85	5491.14	3950.75	3087.01	2291.87	1499.85		0.99908	75285.6
56.82	5154.37	5774.89	3710.65	2993.47	2298.11	1490.5		0.99961	75613.1
56.85	4942.34	5709.41	3713.77	3083.89	2139.08	1347.06		1.00014	74337.7
56.88	5063.95	5687.58	3869.68	3024.65	2070.48	1453.08		1.00067	75638
56.91	5169.96	5637.69	3663.88	3034	2114.13	1496.73		1.00119	75254.5
56.94	5020.29	5693.82	3794.84	3183.67	2005	1471.79		1.00172	74459.3
56.97	5020.29	5587.8	3701.29	2865.62	2132.84	1418.78		1.00225	75226.4
57	4954.81	5534.79	3760.54	3130.67	2101.66	1449.96		1.00278	75020.6
57.03	5198.03	5728.12	3891.5	3168.08	2188.97	1393.83		1.00331	74160
57.06	5394.47	5721.88	3788.6	3080.77	2164.03	1506.09		1.00383	74858.5
57.09	5216.74	5544.15	3866.56	2996.58	2195.21	1502.97		1.00436	74702.6
57.12	5110.72	5753.07	3894.62	3043.36	2132.84	1468.67		1.00489	74886.5
57.15	5110.72	5531.67	3816.67	2787.66	2086.07	1518.56		1.00542	75850
57.18	5307.16	5428.77	3807.31	2949.81	2182.74	1474.91		1.00594	74899
57.21	5020.29	5603.39	3679.47	3093.25	2064.24	1406.31		1.00647	74905.2
57.24	5282.22	5469.31	3994.41	2962.28	2282.52	1524.8		1.007	73938.6
57.27	5263.51	5706.29	3760.54	2821.96	2045.53	1462.43		1.00753	74428.2
57.3	5441.25	5488.02	3582.8	3002.82	2101.66	1593.4		1.00806	74814.8
57.33	5113.84	5397.59	3816.67	3155.61	1992.53	1431.25		1.00858	73505.2
57.36	5095.13	5435.01	3832.26	3077.66	1958.23	1484.26		1.00911	74022.8
57.39	5382	5637.69	3751.19	3037.12	2220.15	1502.97		1.00964	73261.9
57.42	5185.55	5394.47	3645.17	3105.72	2151.55	1418.78		1.01017	73764
57.45	5154.37	5581.57	3701.29	2912.39	2157.79	1425.01		1.01069	73364.8
57.48	4989.11	5659.52	3657.64	2949.81	2014.35	1418.78		1.01122	74029
57.51	5063.95	5837.26	3726.24	3111.96	2114.13	1365.77		1.01175	74309.7
57.54	4989.11	5740.59	3654.52	3358.29	2086.07	1468.67		1.01228	73442.8
57.57	5288.46	5590.92	3966.34	2984.11	2220.15	1425.01		1.01281	74222.4
57.6	5054.59	5438.13	3589.04	2868.74	2048.65	1365.77		1.01333	74088.3
57.63	4773.95	5559.74	3560.98	2990.35	2248.22	1518.56		1.01386	73614.3
57.66	4976.64	5397.59	3710.65	2884.33	2120.37	1521.68		1.01439	72822.3
57.69	5029.65	5522.32	3698.18	3005.94	1939.52	1490.5		1.01492	73598.7
57.72	5169.96	5378.88	3782.37	2984.11	2064.24	1546.62		1.01544	73982.2
57.75	5160.61	5406.95	3773.01	2974.76	2026.83	1412.54		1.01597	73149.7
57.78	4970.4	5422.54	3698.18	3021.53	2011.23	1459.31		1.0165	73224.5
57.81	5216.74	5366.41	3691.94	2803.26	1986.29	1493.61		1.01703	73333.7
57.84	5272.86	5459.96	3782.37	2884.33	2067.36	1568.45		1.01756	74116.3
57.87	5313.4	5472.43	3832.26	2915.51	2207.68	1294.05		1.01808	72912.7
57.9	5101.36	5541.03	3698.18	2993.47	2064.24	1484.26		1.01861	72694.4
57.93	5113.84	5375.76	3489.26	2775.19	2257.57	1453.08		1.01914	73056.1
57.96	5085.77	5226.09	3760.54	2756.48	2079.83	1449.96		1.01967	72731.9
57.99	4864.38	5647.05	3916.45	3012.17	2061.13	1428.13		1.02019	72363.9
58.02	5257.27	5438.13	3589.04	3118.19	2111.02	1421.9		1.02072	72641.4
58.05	4964.16	5391.36	3707.53	2931.1	2098.54	1490.5		1.02125	72092.6
58.08	4939.22	5584.68	3660.76	2918.63	2095.43	1524.8		1.02178	72451.2
58.11	4951.69	5369.53	3797.96	2940.46	2082.95	1493.61		1.02231	73121.6
58.14	5126.31	5528.56	3585.92	3046.47	1958.23	1490.5		1.02283	71328.7
58.17	5088.89	5534.79	3726.24	2918.63	2079.83	1384.48		1.02336	72619.6
58.2	4839.44	5625.22	3679.47	2977.87	2135.96	1387.6		1.02389	72211.1
58.23	4932.98	5416.3	3807.31	2924.86	2086.07	1359.53		1.02442	72363.9
58.26	4914.27	5553.5	3729.36	2956.05	2008.12	1456.2		1.02494	71768.3
58.29	4889.33	5357.06	3617.1	2937.34	2064.24	1565.33		1.02547	71939.8
58.32	4889.33	5456.84	3626.46	2787.66	2076.72	1297.17		1.026	72706.9
58.35	5054.59	5693.82	3673.23	2793.9	2064.24	1531.03		1.02653	71263.2
58.38	5017.17	5328.99	3564.09	2874.97	2045.53	1384.48		1.02706	71693.5
58.41	4995.35	5400.71	3654.52	2850.03	2089.19	1512.32		1.02758	70580.3
58.44	5145.02	5385.12	3716.89	3024.65	2129.73	1337.7		1.02811	71375.4
58.47	5157.49	5522.32	3592.16	2793.9	1967.58	1437.49		1.02864	72728.7
58.5	5079.54	5488.02	3716.89	2924.86	2017.47	1400.07		1.02917	71790.2
58.53	4911.15	5347.7	3504.85	2821.96	1945.75	1449.96		1.02969	71425.3
58.56	4951.69	5300.93	3629.58	2853.15	2039.3	1393.83		1.03022	70574.1
58.59	4979.75	5353.94	3570.33	2949.81	1970.7	1421.9		1.03075	71693.5
58.62	4798.9	5307.16	3769.9	2881.21	2151.55	1375.12		1.03128	71746.5
58.65	4879.97	5500.49	3679.47	3040.24	1945.75	1390.71		1.03181	71718.4
58.68	5092.01	5238.56	3598.39	2831.32	2135.96	1340.82		1.03233	71637.4
58.71	4883.09	5238.56	3807.31	2899.92	2023.71	1343.94		1.03286	71693.5
58.74	5135.66	5300.93	3648.29	2943.57	2176.5	1412.54		1.03339	69601.2
58.77	4870.62	5344.58	3551.62	2943.57	2033.06	1446.84		1.03392	70814.2
58.8	4883.09	5400.71	3554.74	2884.33	2139.08	1459.31		1.03444	70801.7
58.83	5135.66	5285.34	3479.9	2881.21	2170.26	1353.3		1.03497	71054.3
58.86	4989.11	5313.4	3657.64	2959.17	1939.52	1400.07		1.0355	70761.2
58.89	4945.45	5447.48	3570.33	2815.73	1889.62	1400.07		1.03603	70595.9
58.92	4858.14	5151.25	3573.45	2952.93	1983.17	1400.07		1.03656	70243.5
58.95	5014.05	5375.76	3576.57	2828.2	1961.34	1543.51		1.03708	71132.2
58.98	5104.48	5547.27	3679.47	2850.03	2139.08	1396.95		1.03761	71088.6
59.01	4898.68	5366.41	3632.69	2871.86	2023.71	1518.56		1.03814	69613.7
59.04	5107.6	5332.11	3707.53	2728.42	2067.36	1356.41		1.03867	69707.2
59.07	4951.69	5441.25	3791.72	2859.38	2067.36	1372		1.03919	70505.5
59.1	4811.37	5092.01	3585.92	2890.56	2111.02	1403.19		1.03972	70711.3
59.13	5026.53	5369.53	3617.1	2962.28	2048.65	1493.61		1.04025	69127.2
59.16	5017.17	5519.2	3598.39	2927.98	2095.43	1368.89		1.04078	69208.3
59.19	4739.65	5431.89	3489.26	2778.31	2017.47	1315.88		1.04131	69510.8
59.22	4879.97	5372.65	3651.4	2896.8	1951.99	1359.53		1.04183	70708.1
59.25	5079.54	5413.18	3545.39	2965.4	2005	1319		1.04236	69541.9
59.28	5129.43	5251.04	3573.45	2906.16	1951.99	1456.2		1.04289	70249.8
59.31	5032.76	5391.36	3442.48	2915.51	2226.39	1412.54		1.04342	70243.5
59.34	4770.84	5375.76	3548.5	2740.89	2054.89	1437.49		1.04394	69869.4
59.37	4858.14	5088.89	3464.31	2906.16	1774.25	1400.07		1.04447	69030.6
59.4	5001.58	5410.06	3545.39	2750.25	1867.8	1437.49		1.045	69775.8
59.43	4867.5	5400.71	3623.34	2793.9	2148.43	1471.79		1.04553	70349.6
59.46	4970.4	5313.4	3501.73	2915.51	2082.95	1375.12		1.04606	69604.3
59.49	5035.88	5313.4	3607.75	2834.44	2001.88	1459.31		1.04658	69607.4
59.52	4814.49	5207.38	3299.05	2912.39	1883.39	1421.9		1.04711	69114.8
59.55	4795.78	5316.52	3673.23	2884.33	2123.49	1343.94		1.04764	69180.2
59.58	4864.38	5472.43	3626.46	2793.9	2014.35	1306.52		1.04817	69613.7
59.61	4917.39	4911.15	3598.39	2687.88	2033.06	1281.58		1.04869	69289.4
59.64	5088.89	5079.54	3545.39	2996.58	2082.95	1384.48		1.04922	69442.2
59.67	5020.29	5528.56	3511.09	2878.09	2095.43	1368.89		1.04975	68263.5
59.7	4802.02	5204.26	3570.33	2909.27	2008.12	1328.35		1.05028	68478.6
59.73	4767.72	4976.64	3536.03	2871.86	2005	1462.43		1.05081	69117.9
59.76	4646.11	5400.71	3626.46	2959.17	2026.83	1443.72		1.05133	69526.4
59.79	4627.4	5360.17	3620.22	2874.97	2001.88	1393.83		1.05186	69404.7
59.82	4951.69	5063.95	3470.55	3111.96	1911.45	1372		1.05239	68612.7
59.85	4923.63	5275.98	3476.79	2740.89	2042.42	1259.75		1.05292	68759.3
[truncated: 7,479 more rows]

## Sheet: Figure 1e
Figure 1e
PLE of NGT:0.1%Pr3+			PersLE of NGT:0.1%Pr3+			Sunlight spectrum			WLED
Wavelength (nm)	Intensity		Wavelength (nm)	Intensity		Wavelength (nm)	Intensity		Wavelength (nm)	Intensity
550	0		550	0		280	2.86982e-23		400	0.05831
548	0.000159078		540	0.00453		280.5	7.46557e-22		402	0.05901
546	7.53067e-05		530	0.00414		281	3.45132e-21		404	0.05972
544	0.000549717		520	0.0025		281.5	9.50076e-20		406	0.06103
542	0.000345461		510	0.02755		282	7.24659e-19		408	0.06271
540	0.00046767		500	0.17954		282.5	2.7562e-18		410	0.0658
538	0.000501822		490	0.21973		283	1.11932e-17		412	0.07058
536	0.00057749		480	0.48402		283.5	2.14498e-17		414	0.07609
534	0.000610113		470	0.32669		284	4.40825e-16		416	0.08411
532	0.000851332		460	0.49688		284.5	1.50779e-15		418	0.09591
530	0.0012		450	0.4739		285	4.86151e-15		420	0.11159
528	0.000874391		440	0.21141		285.5	2.58496e-14		422	0.13592
526	0.0012		430	0.2763		286	8.30088e-14		424	0.1681
524	0.00118		420	0.67035		286.5	5.0848e-13		426	0.20051
522	0.00155		410	0.8413		287	1.66012e-12		428	0.25204
520	0.00179		400	0.94929		287.5	6.61389e-12		430	0.30556
518	0.00179		390	1		288	3.78144e-11		432	0.37236
516	0.00201		380	0.96843		288.5	1.04107e-10		434	0.44049
514	0.0027		370	0.93384		289	3.4131e-10		436	0.50884
512	0.00327		360	0.74541		289.5	1.25866e-09		438	0.57453
510	0.00414		350	0.44218		290	3.64986e-09		440	0.65515
508	0.00553		340	0.34015		290.5	8.36093e-09		442	0.74155
506	0.0083		330	0.22273		291	2.1263e-08		444	0.82532
504	0.01111		320	0.15236		291.5	6.61996e-08		446	0.92445
502	0.01424		310	0.1072		292	1.62754e-07		448	1
500	0.01922		300	0.05537		292.5	2.58932e-07		450	0.99722
498	0.03021		290	0.04159		293	5.24513e-07		452	0.93734
496	0.04521		280	0.03379		293.5	1.37743e-06		454	0.81011
494	0.04966		270	0.02215		294	2.53224e-06		456	0.6765
492	0.03282		260	0.01939		294.5	3.99824e-06		458	0.5499
490	0.02431		250	0.01927		295	7.45526e-06		460	0.45757
488	0.0264		240	0.01341		295.5	1.68796e-05		462	0.39479
486	0.03222		230	0.0137		296	2.90591e-05		464	0.34554
484	0.0417		--	--		296.5	4.32787e-05		466	0.30297
482	0.05132		--	--		297	5.872e-05		468	0.26482
480	0.05607		--	--		297.5	0.000112878		470	0.23389
478	0.05835		--	--		298	0.000175845		472	0.20366
476	0.05691		--	--		298.5	0.0002171		474	0.18253
474	0.048		--	--		299	0.00029852		476	0.16846
472	0.04508		--	--		299.5	0.000522099		478	0.15914
470	0.03845		--	--		300	0.000619048		480	0.15231
468	0.03278		--	--		300.5	0.000755232		482	0.14793
466	0.03638		--	--		301	0.00117		484	0.14347
464	0.03811		--	--		301.5	0.00163		486	0.14164
462	0.04686		--	--		302	0.00177		488	0.1422
460	0.0631		--	--		302.5	0.0026		490	0.14608
458	0.07436		--	--		303	0.0043		492	0.15041
456	0.07191		--	--		303.5	0.00545		494	0.16121
454	0.0679		--	--		304	0.00574		496	0.16996
452	0.06808		--	--		304.5	0.00725		498	0.18755
450	0.05838		--	--		305	0.00999		500	0.19837
448	0.04828		--	--		305.5	0.01136		502	0.21673
446	0.0372		--	--		306	0.01127		504	0.23133
444	0.03115		--	--		306.5	0.0128		506	0.24791
442	0.02816		--	--		307	0.01689		508	0.26435
440	0.02722		--	--		307.5	0.02162		510	0.276
438	0.02746		--	--		308	0.02295		512	0.28993
436	0.03061		--	--		308.5	0.02513		514	0.30296
434	0.03419		--	--		309	0.02459		516	0.31821
432	0.03767		--	--		309.5	0.02627		518	0.33334
430	0.04242		--	--		310	0.0309		520	0.34125
428	0.04705		--	--		310.5	0.03976		522	0.35363
426	0.05423		--	--		311	0.0503		524	0.35928
424	0.06215		--	--		311.5	0.051		526	0.36252
422	0.07095		--	--		312	0.05664		528	0.37197
420	0.0793		--	--		312.5	0.06004		530	0.37898
418	0.09249		--	--		313	0.06511		532	0.37634
416	0.10346		--	--		313.5	0.06525		534	0.3843
414	0.1164		--	--		314	0.07261		536	0.38496
412	0.12864		--	--		314.5	0.07922		538	0.3882
410	0.1402		--	--		315	0.08265		540	0.38999
408	0.1612		--	--		315.5	0.07181		542	0.38926
406	0.17691		--	--		316	0.0749		544	0.39498
404	0.19346		--	--		316.5	0.09121		546	0.3928
402	0.2128		--	--		317	0.10408		548	0.38859
400	0.22706		--	--		317.5	0.11068		550	0.39525
398	0.24445		--	--		318	0.10673		552	0.39472
396	0.25916		--	--		318.5	0.11278		554	0.39099
394	0.28004		--	--		319	0.12417		556	0.38991
392	0.29603		--	--		319.5	0.11883		558	0.39207
390	0.31617		--	--		320	0.12452		560	0.39458
388	0.33298		--	--		320.5	0.14877		562	0.3874
386	0.3516		--	--		321	0.1518		564	0.39029
384	0.37551		--	--		321.5	0.14463		566	0.38774
382	0.39251		--	--		322	0.13469		568	0.37962
380	0.41237		--	--		322.5	0.13169		570	0.38236
378	0.43832		--	--		323	0.12876		572	0.37706
376	0.46122		--	--		323.5	0.15081		574	0.37649
374	0.48665		--	--		324	0.16704		576	0.37421
372	0.5266		--	--		324.5	0.1718		578	0.36861
370	0.56243		--	--		325	0.16921		580	0.36206
368	0.60849		--	--		325.5	0.19676		582	0.3575
366	0.65931		--	--		326	0.23124		584	0.35936
364	0.72041		--	--		326.5	0.24702		586	0.35515
362	0.77435		--	--		327	0.24147		588	0.35509
360	0.83292		--	--		327.5	0.23333		590	0.33798
358	0.88025		--	--		328	0.21302		592	0.34119
356	0.92		--	--		328.5	0.22544		594	0.33349
354	0.96064		--	--		329	0.2562		596	0.32314
352	0.98138		--	--		329.5	0.28437		598	0.32522
350	0.98975		--	--		330	0.28595		600	0.30557
348	0.99989		--	--		330.5	0.25963		602	0.30475
346	1		--	--		331	0.24423		604	0.30091
344	0.99132		--	--		331.5	0.2536		606	0.28852
342	0.97927		--	--		332	0.26462		608	0.28787
340	0.96751		--	--		332.5	0.26642		610	0.28018
338	0.94724		--	--		333	0.2605		612	0.26776
336	0.92019		--	--		333.5	0.24704		614	0.26173
334	0.89239		--	--		334	0.25173		616	0.25301
332	0.8628		--	--		334.5	0.27		618	0.24706
330	0.82883		--	--		335	0.2814		620	0.24294
328	0.7974		--	--		335.5	0.27487		622	0.23654
326	0.76558		--	--		336	0.25186		624	0.22211
324	0.72705		--	--		336.5	0.23181		626	0.21673
322	0.69386		--	--		337	0.22675		628	0.21828
320	0.66146		--	--		337.5	0.24295		630	0.20948
318	0.62506		--	--		338	0.26334		632	0.19637
316	0.59196		--	--		338.5	0.27617		634	0.1956
314	0.55635		--	--		339	0.2812		636	0.18236
312	0.52486		--	--		339.5	0.28781		638	0.1799
310	0.49737		--	--		340	0.3044		640	0.17454
308	0.46855		--	--		340.5	0.30374		642	0.17137
306	0.43697		--	--		341	0.28595		644	0.16115
304	0.40852		--	--		341.5	0.28471		646	0.15655
302	0.38318		--	--		342	0.29684		648	0.15269
300	0.36212		--	--		342.5	0.30796		650	0.15039
298	0.34213		--	--		343	0.31234		652	0.1442
296	0.31983		--	--		343.5	0.29487		654	0.13736
294	0.30436		--	--		344	0.25382		656	0.13609
292	0.2912		--	--		344.5	0.24451		658	0.12861
290	0.28409		--	--		345	0.27842		660	0.12572
288	0.26914		--	--		345.5	0.29683		662	0.1205
286	0.25989		--	--		346	0.28983		664	0.11806
284	0.24751		--	--		346.5	0.29516		666	0.11014
282	0.24373		--	--		347	0.29969		668	0.11179
280	0.23716		--	--		347.5	0.2892		670	0.1067
278	0.23048		--	--		348	0.28821		672	0.10696
276	0.22597		--	--		348.5	0.29321		674	0.10344
274	0.21915		--	--		349	0.28246		676	0.10009
272	0.21587		--	--		349.5	0.28999		678	0.096
270	0.21059		--	--		350	0.32028		680	0.08734
268	0.20111		--	--		350.5	0.3442		682	0.08647
266	0.192		--	--		351	0.33468		684	0.08478
264	0.18995		--	--		351.5	0.32164		686	0.08423
262	0.18347		--	--		352	0.31417		688	0.08282
260	0.17905		--	--		352.5	0.29701		690	0.08262
258	0.171		--	--		353	0.31568		692	0.07845
256	0.16606		--	--		353.5	0.34715		694	0.07443
254	0.1592		--	--		354	0.36699		696	0.07193
252	0.16177		--	--		354.5	0.37098		698	0.0726
250	0.14932		--	--		355	0.37088		700	0.06923
			--	--		355.5	0.35807		702	0.06519
			--	--		356	0.33598		704	0.0661
			--	--		356.5	0.31509		706	0.061
			--	--		357	0.27706		708	0.06094
			--	--		357.5	0.28035		710	0.06114
			--	--		358	0.26088		712	0.05497
			--	--		358.5	0.2422		714	0.05574
			--			359	0.28482		716	0.05335
			--			359.5	0.34303		718	0.0498
			--			360	0.36286		720	0.05006
			--			360.5	0.34292		722	0.04658
			--			361	0.31558		724	0.04919
			--			361.5	0.30911		726	0.04994
			--			362	0.32405		728	0.04606
			--			362.5	0.35493		730	0.04715
			--			363	0.36513		732	0.04249
			--			363.5	0.35512		734	0.04355
			--			364	0.36778		736	0.04119
			--			364.5	0.36432		738	0.03965
			--			365	0.37828		740	0.03977
			--			365.5	0.41631		742	0.03853
			--			366	0.44605		744	0.03663
			--			366.5	0.44682		746	0.03425
			--			367	0.43849		748	0.03536
			--			367.5	0.43017		750	0.0322
			--			368	0.40497		752	0.03067
			--			368.5	0.40224		754	0.03224
			--			369	0.42047		756	0.0283
			--			369.5	0.45174		758	0.02804
			--			370	0.45803		760	0.02678
			--			370.5	0.41408		762	0.028
			--			371	0.42061		764	0.02338
			--			371.5	0.43707		766	0.0244
			--			372	0.40912		768	0.02276
			--			372.5	0.38977		770	0.023
			--			373	0.37541		772	0.0179
			--			373.5	0.3384		774	0.01753
			--			374	0.33752		776	0.01678
			--			374.5	0.33501		778	0.01608
			--			375	0.35748		780	0.01374
			--			375.5	0.39528		782	0.01168
			--			376	0.40934		784	0.01058
			--			376.5	0.40273		786	0.01113
			--			377	0.43206		788	0.00727
			--			377.5	0.48198		790	0.00783
			--			378	0.51923		792	0.00661
			--			378.5	0.50602		794	0.00391
			--			379	0.45125		796	0.00226
			--			379.5	0.40451		798	0.00248
			--			380	0.4251		800	0
			--			380.5	0.45541
			--			381	0.46335
			--			381.5	0.41757
			--			382	0.35595
			--			382.5	0.30793
			--			383	0.276
			--			383.5	0.26721
			--			384	0.30918
			--			384.5	0.37221
			--			385	0.40858
			--			385.5	0.39043
			--			386	0.37671
			--			386.5	0.39169
			--			387	0.39519
			--			387.5	0.38947
			--			388	0.3857
			--			388.5	0.38299
			--			389	0.41579
			--			389.5	0.46084
			--			390	0.48346
			--			390.5	0.48754
			--			391	0.51646
			--			391.5	0.52377
			--			392	0.48221
			--			392.5	0.40192
			--			393	0.29102
			--			393.5	0.23143
			--			394	0.30068
			--			394.5	0.41483
			--			395	0.48997
			--			395.5	0.52192
			--			396	0.45893
			--			396.5	0.33374
			--			397	0.25853
			--			397.5	0.38183
			--			398	0.51713
			--			398.5	0.6108
			--			399	0.64865
			--			399.5	0.66855
			--			400	0.67583
			--			401	0.70385
			--			402	0.73163
			--			403	0.70446
			--			404	0.71586
			--			405	0.69827
			--			406	0.68104
			--			407	0.66885
			--			408	0.69845
			--			409	0.74607
			--			410	0.63603
			--			411	0.71204
			--			412	0.75693
			--			413	0.72618
			--			414	0.71835
			--			415	0.74359
			--			416	0.76579
			--			417	0.74686
			--			418	0.71441
			--			419	0.74359
			--			420	0.68135
			--			421	0.77386
			--			422	0.7633
			--			423	0.7391
			--			424	0.73503
			--			425	0.75754
			--			426	0.73612
			--			427	0.71119
			--			428	0.71817
			--			429	0.66503
			--			430	0.53056
			--			431	0.48161
			--			432	0.80115
			--			433	0.7454
			--			434	0.68863
			--			435	0.75535
			--			436	0.82857
			--			437	0.8458
			--			438	0.74237
			--			439	0.71429
			--			440	0.81887
			--			441	0.80758
			--			442	0.86442
			--			443	0.87674
			--			444	0.85435
			--			445	0.88681
			--			446	0.79515
			--			447	0.90403
			--			448	0.91483
			--			449	0.91265
			--			450	0.94601
			--			451	0.98107
			--			452	0.93916
			--			453	0.86727
			--			454	0.93024
			--			455	0.92351
			--			456	0.95384
			--			457	0.96172
			--			458	0.9411
			--			459	0.93364
			--			460	0.92757
			--			461	0.96008
			--			462	0.96906
			--			463	0.97246
			--			464	0.94292
			--			465	0.93115
			--			466	0.95074
			--			467	0.90828
			--			468	0.94747
			--			469	0.95129
			--			470	0.91459
			--			471	0.93
			--			472	0.97822
			--			473	0.94019
			--			474	0.95062
			--			475	0.9818
			--			476	0.9482
			--			477	0.95384
			--			478	0.98453
			--			479	0.96548
			--			480	0.98156
			--			481	0.98132
			--			482	0.9849
			--			483	0.97288
			--			484	0.95444
			--			485	0.95135
			--			486	0.77137
			--			487	0.86388
			--			488	0.93497
			--			489	0.88074
			--			490	0.98417
			--			491	0.94601
			--			492	0.90197
			--			493	0.9647
			--			494	0.94177
			--			495	1
			--			496	0.95093
			--			497	0.96718
			--			498	0.94079
			--			499	0.94067
			--			500	0.93728
			--			501	0.90858
			--			502	0.90786
			--			503	0.94953
			--			504	0.88487
			--			505	0.94844
			--			506	0.98659
			--			507	0.94389
			--			508	0.91993
			--			509	0.96409
			--			510	0.9391
			--			511	0.95657
			--			512	0.98186
			--			513	0.92241
			--			514	0.90294
			--			515	0.92897
			--			516	0.93752
			--			517	0.76397
			--			518	0.8737
			--			519	0.84665
			--			520	0.92423
			--			521	0.93091
			--			522	0.95177
			--			523	0.89712
			--			524	0.96482
			--			525	0.95729
			--			526	0.9306
			--			527	0.81389
			--			528	0.93157
			--			529	0.97489
			--			530	0.93697
			--			531	0.98829
			--			532	0.97046
			--			533	0.86661
			--			534	0.92824
			--			535	0.94237
			--			536	0.98265
			--			537	0.90925
			--			538	0.95469
			--			539	0.93127
			--			540	0.8993
			--			541	0.86448
			--			542	0.94092
			--			543	0.92545
			--			544	0.95796
			--			545	0.93631
			--			546	0.92757
			--			547	0.93964
			--			548	0.91289
			--			549	0.94146
			--			550	0.93412
			--			551	0.93309
			--			552	0.9522
			--			553	0.92508
			--			554	0.94322
			--			555	0.94838
			--			556	0.93212
			--			557	0.90919
			--			558	0.92872
			--			559	0.87856
			--			560	0.89415
			--			561	0.94601
			--			562	0.90064
			--			563	0.93467
			--			564	0.91635
			--			565	0.92211
			--			566	0.87194
			--			567	0.92933
			--			568	0.92084
			--			569	0.89821
			--			570	0.89876
			--			571	0.86934
			--			572	0.91805
			--			573	0.92193
			--			574	0.91714
			--			575	0.89639
			--			576	0.88893
			--			577	0.91131
			--			578	0.88323
			--			579	0.89597
			--			580	0.91113
			--			581	0.91532
			--			582	0.92933
			--			583	0.93897
			--			584	0.93709
			--			585	0.92957
			--			586	0.90707
			--			587	0.92696
			--			588	0.90591
			--			589	0.78217
			--			590	0.8316
			--			591	0.88941
			--			592	0.87073
			--			593	0.88329
			--			594	0.87904
			--			595	0.86794
			--			596	0.89445
			--			597	0.89706
			--			598	0.88608
			--			599	0.88602
			--			600	0.89493
			--			601	0.88438
			--			602	0.87109
			--			603	0.88954
			--			604	0.90513
			--			605	0.90355
			--			606	0.89912
			--			607	0.90452
			--			608	0.90155
			--			609	0.89469
			--			610	0.89087
			--			611	0.88632
			--			612	0.89967
			--			613	0.88693
			--			614	0.85993
			--			615	0.89154
			--			616	0.86806
			--			617	0.85702
			--			618	0.88954
			--			619	0.89372
			--			620	0.89409
			--			621	0.89791
			--			622	0.86557
			--			623	0.85927
			--			624	0.85641
			--			625	0.85083
			--			626	0.84998
			--			627	0.87455
			--			628	0.82687
			--			629	0.85617
			--			630	0.84465
			--			631	0.85902
			--			632	0.8273
			--			633	0.88007
			--			634	0.86648
			--			635	0.87704
			--			636	0.85702
			--			637	0.88626
			--			638	0.89214
			--			639	0.88844
			--			640	0.86988
			--			641	0.87037
			--			642	0.87207
			--			643	0.8811
			--			644	0.87728
			--			645	0.88365
			--			646	0.85836
			--			647	0.85447
			--			648	0.84635
			--			649	0.82008
			--			650	0.82463
			--			651	0.87637
			--			652	0.84143
			--			653	0.86812
			--			654	0.85854
			--			655	0.81887
			--			656	0.7189
			--			657	0.75177
			--			658	0.84046
			--			659	0.84349
			--			660	0.84877
			--			661	0.84519
			--			662	0.83828
			--			663	0.83979
			--			664	0.84726
			--			665	0.86224
			--			666	0.86157
			--			667	0.85544
			--			668	0.85836
			--			669	0.87316
			--			670	0.86115
			--			671	0.85951
			--			672	0.84756
			--			673	0.85496
			--			674	0.85375
			--			675	0.84671
			--			676	0.85654
			--			677	0.84871
			--			678	0.85326
			--			679	0.84604
			--			680	0.84738
			--			681	0.8441
			--			682	0.8481
			--			683	0.83894
			--			684	0.83342
			--			685	0.83397
			--			686	0.81517
			--			687	0.58735
			--			688	0.67977
			--			689	0.68414
			--			690	0.71708
			--			691	0.74813
			--			692	0.76973
			--			693	0.76488
			--			694	0.75608
			--			695	0.77125
			--			696	0.76943
			--			697	0.81304
			--			698	0.80024
			--			699	0.78362
			--			700	0.77786
			--			701	0.76791
			--			702	0.76882
			--			703	0.77325
			--			704	0.79333
			--			705	0.80158
			--			706	0.79733
			--			707	0.79406
			--			708	0.79151
			--			709	0.79436
			--			710	0.79921
			--			711	0.798
			--			712	0.7929
			--			713	0.78362
			--			714	0.79035
			--			715	0.76354
			--			716	0.77137
			--			717	0.67158
			--			718	0.62457
			--			719	0.56001
			--			720	0.59782
			--			721	0.65884
			--			722	0.75262
			--			723	0.69421
			--			724	0.64028
			--			725	0.62966
			--			726	0.65593
			--			727	0.65817
			--			728	0.63088
			--			729	0.63488
			--			730	0.68456
			--			731	0.64926
			--			732	0.69967
			--			733	0.72563
			--			734	0.74959
			--			735	0.73873
			--			736	0.73151
			--			737	0.7303
			--			738	0.74425
			--			739	0.72217
			--			740	0.73976
			--			741	0.73691
			--			742	0.73722
			--			743	0.7525
			--			744	0.75845
			--			745	0.75808
			--			746	0.75645
			--			747	0.75687
			--			748	0.75226
			--			749	0.74959
			--			750	0.74862
			--			751	0.74528
			--			752	0.74795
			--			753	0.74407
			--			754	0.75341
			--			755	0.75117
			--			756	0.74201
			--			757	0.74134
			--			758	0.74583
			--			759	0.7246
			--			760	0.16138
			--			761	0.09339
			--			762	0.41714
			--			763	0.23022
			--			764	0.32683
			--			765	0.41614
			--			766	0.49415
			--			767	0.59094
			--			768	0.67564
			--			769	0.68414
			--			770	0.70416
			--			771	0.70889
			--			772	0.71447
			--			773	0.71404
			--			774	0.71404
			--			775	0.71404
			--			776	0.71568
			--			777	0.71137
			--			778	0.71052
			--			779	0.71368
			--			780	0.70585
			--			781	0.70409
			--			782	0.70743
			--			783	0.70452
			--			784	0.69979
			--			785	0.70282
			--			786	0.70318
			--			787	0.69457
			--			788	0.68577
			--			789	0.68286
			--			790	0.66181
			--			791	0.67079
			--			792	0.66442
			--			793	0.65969
			--			794	0.66557
			--			795	0.66315
			--			796	0.65162
			--			797	0.662
			--			798	0.67461
			--			799	0.66151
			--			800	0.65059
			--			801	0.65775
			--			802	0.65854
			--			803	0.64647
			--			804	0.65405
			--			805	0.63967
			--			806	0.6657
			--			807	0.65872
			--			808	0.65641
			--			809	0.63985
			--			810	0.64052
			--			811	0.63894
			--			812	0.62287
			--			813	0.61183
			--			814	0.54811
			--			815	0.54306
			--			816	0.5048
			--			817	0.51673
			--			818	0.49899
			--			819	0.5491
			--			820	0.52283
			--			821	0.60518
			--			822	0.57723
			--			823	0.40807
			--			824	0.56722
			--			825	0.58802
			--			826	0.56646
			--			827	0.5973
			--			828	0.51549
			--			829	0.56372
			--			830	0.55566
			--			831	0.56046
			--			832	0.54247
			--			833	0.58022
			--			834	0.56665
			--			835	0.60855
			--			836	0.58983
			--			837	0.61219
			--			838	0.60601
			--			839	0.6074
			--			840	0.61614
			--			841	0.61274
			--			842	0.60481
			--			843	0.60983
			--			844	0.59831
			--			845	0.61662
			--			846	0.61796
			--			847	0.60158
			--			848	0.60186
			--			849	0.5981
			--			850	0.54214
			--			851	0.5914
			--			852	0.58797
			--			853	0.5853
			--			854	0.5163
			--			855	0.55384
			--			856	0.59034
			--			857	0.60155
			--			858	0.60173
			--			859	0.60158
			--			860	0.59943
			--			861	0.5986
			--			862	0.60327
			--			863	0.60692
			--			864	0.59397
			--			865	0.58431
			--			866	0.51501
			--			867	0.55533
			--			868	0.58186
			--			869	0.57601
			--			870	0.58693
			--			871	0.57863
			--			872	0.58651
			--			873	0.58066
			--			874	0.57047
			--			875	0.56225
			--			876	0.57796
			--			877	0.58001
			--			878	0.57772
			--			879	0.56813
			--			880	0.56995
			--			881	0.55117
			--			882	0.56564
			--			883	0.56371
			--			884	0.566
			--			885	0.57278
			--			886	0.55051
			--			887	0.55239
			--			888	0.55947
			--			889	0.56691
			--			890	0.56047
			--			891	0.56163
			--			892	0.5513
			--			893	0.52974
			--			894	0.51641
			--			895	0.49352
			--			896	0.46256
			--			897	0.4038
			--			898	0.43543
			--			899	0.33285
			--			900	0.45047
			--			901	0.36356
			--			902	0.40516
			--			903	0.41789
			--			904	0.51233
			--			905	0.49566
			--			906	0.47048
			--			907	0.38735
			--			908	0.39561
			--			909	0.42724
			--			910	0.37893
			--			911	0.40527
			--			912	0.41791
			--			913	0.38116
			--			914	0.38004
			--			915	0.4115
			--			916	0.34969
			--			917	0.44293
			--			918	0.35955
			--			919	0.44815
			--			920	0.4514
			--			921	0.47345
			--			922	0.42479
			--			923	0.45195
			--			924	0.43767
			--			925	0.43136
			--			926	0.42664
			--			927	0.47766
			--			928	0.35771
			--			929	0.33441
			--			930	0.26212
			--			931	0.24823
			--			932	0.18251
			--			933	0.15069
			--			934	0.08723
			--			935	0.15216
			--			936	0.09792
			--			937	0.09911
			--			938	0.12167
			--			939	0.24196
			--			940	0.28621
			--			941	0.22563
			--			942	0.24587
			--			943	0.16884
			--			944	0.17336
			--			945	0.22336
			--			946	0.11805
			--			947	0.22513
			--			948	0.16635
			--			949	0.29964
			--			950	0.08933
			--			951	0.29347
			--			952	0.16312
			--			953	0.20844
			--			954	0.25727
			--			955	0.20696
			--			956	0.1991
			--			957	0.16419
			--			958	0.27965
			--			959	0.22678
			--			960	0.25518
			--			961	0.27977
			--			962	0.26796
			--			963	0.30636
			--			964	0.27819
			--			965	0.30557
			--			966	0.30497
			--			967	0.30476
			--			968	0.39557
			--			969	0.41627
			--			970	0.38496
			--			971	0.4331
			--			972	0.41714
			--			973	0.3679
			--			974	0.34898
			--			975	0.35782
			--			976	0.34693
			--			977	0.38741
			--			978	0.37312
			--			979	0.38711
			--			980	0.36681
			--			981	0.43274
			--			982	0.41988
			--			983	0.40561
			--			984	0.44727
			--			985	0.41745
			--			986	0.45546
			--			987	0.44846
			--			988	0.44563
			--			989	0.45439
			--			990	0.4442
			--			991	0.45713
			--			992	0.45558
			--			993	0.44724
			--			994	0.45745
			--			995	0.45603
			--			996	0.45426
			--			997	0.44872
			--			998	0.44821
			--			999	0.44803
			--			1000	0.44605
			--			1001	0.45157
			--			1002	0.44164
			--			1003	0.44551
			--			1004	0.4388
			--			1005	0.41355
			--			1006	0.43222
			--			1007	0.44133
			--			1008	0.44092
			--			1009	0.43659
			--			1010	0.43624
			--			1011	0.43845
			--			1012	0.43601
			--			1013	0.43531
			--			1014	0.43717
			--			1015	0.42958
			--			1016	0.43148
			--			1017	0.42667
			--			1018	0.43325
			--			1019	0.41782
			--			1020	0.424
			--			1021	0.42569
			--			1022	0.41838
			--			1023	0.42164
			--			1024	0.41891
			--			1025	0.42313
			--			1026	0.42242
			--			1027	0.42041
			--			1028	0.4209
			--			1029	0.41631
			--			1030	0.4189
			--			1031	0.41696
			--			1032	0.41727
			--			1033	0.41015
			--			1034	0.41259
			--			1035	0.41392
			--			1036	0.41372
			--			1037	0.40944
			--			1038	0.40747
			--			1039	0.41029
			--			1040	0.40746
			--			1041	0.4075
			--			1042	0.40764
			--			1043	0.40355
			--			1044	0.40542
			--			1045	0.40311
			--			1046	0.39256
			--			1047	0.39851
			--			1048	0.40203
			--			1049	0.39973
			--			1050	0.39711
			--			1051	0.39746
			--			1052	0.39501
			--			1053	0.39381
			--			1054	0.39215
			--			1055	0.39337
			--			1056	0.39212
			--			1057	0.39116
			--			1058	0.38713
			--			1059	0.37534
			--			1060	0.38571
			--			1061	0.37683
			--			1062	0.38378
			--			1063	0.37755
			--			1064	0.38335
			--			1065	0.38164
			--			1066	0.37436
			--			1067	0.37629
			--			1068	0.37576
			--			1069	0.35563
			--			1070	0.36681
			--			1071	0.37404
			--			1072	0.37328
			--			1073	0.36617
			--			1074	0.37706
			--			1075	0.35943
			--			1076	0.37289
			--			1077	0.3666
			--			1078	0.36591
			--			1079	0.36684
			--			1080	0.36228
			--			1081	0.35234
			--			1082	0.35754
			--			1083	0.36284
			--			1084	0.35094
			--			1085	0.3599
			--			1086	0.33612
			--			1087	0.34393
			--			1088	0.35982
			--			1089	0.35134
			--			1090	0.33711
			--			1091	0.3569
			--			1092	0.35259
			--			1093	0.30972
			--			1094	0.32736
			--			1095	0.31584
			--			1096	0.30527
			--			1097	0.35094
			--			1098	0.30507
			--			1099	0.30799
			--			1100	0.29467
			--			1101	0.30146
			--			1102	0.2844
			--			1103	0.28291
			--			1104	0.28368
			--			1105	0.30721
			--			1106	0.24138
			--			1107	0.29302
			--			1108	0.25214
			--			1109	0.2504
			--			1110	0.29056
			--			1111	0.20112
			--			1112	0.25088
			--			1113	0.16288
			--			1114	0.18189
			--			1115	0.15157
			--			1116	0.12215
			--			1117	0.0483
			--			1118	0.13196
			--			1119	0.06865
			--			1120	0.08607
			--			1121	0.11274
			--			1122	0.04955
			--			1123	0.07775
			--			1124	0.06594
			--			1125	0.08752
			--			1126	0.03129
			--			1127	0.09539
			--			1128	0.06019
			--			1129	0.06425
			--			1130	0.04281
			--			1131	0.17931
			--			1132	0.14201
			--			1133	0.093
			--			1134	0.02532
			--			1135	0.00938
			--			1136	0.07811
			--			1137	0.17461
			--			1138	0.12332
			--			1139	0.18107
			--			1140	0.15529
			--			1141	0.1173
			--			1142	0.13636
			--			1143	0.18916
			--			1144	0.0687
			--			1145	0.08859
			--			1146	0.09563
			--			1147	0.0359
			--			1148	0.16447
			--			1149	0.13257
			--			1150	0.07379
			--			1151	0.12338
			--			1152	0.15021
			--			1153	0.14445
			--			1154	0.08643
			--			1155	0.18997
			--			1156	0.1704
			--			1157	0.19083
			--			1158	0.18909
			--			1159	0.20439
			--			1160	0.17378
			--			1161	0.21082
			--			1162	0.21233
			--			1163	0.28424
			--			1164	0.24379
			--			1165	0.23573
			--			1166	0.22744
			--			1167	0.24869
			--			1168	0.2545
			--			1169	0.25666
			--			1170	0.27827
			--			1171	0.27195
			--			1172	0.27591
			--			1173	0.27687
			--			1174	0.20438
			--			1175	0.27443
			--			1176	0.28923
			--			1177	0.28653
			--			1178	0.21838
			--			1179	0.29342
			--			1180	0.26733
			--			1181	0.27609
			--			1182	0.19604
			--			1183	0.26612
			--			1184	0.25469
			--			1185	0.24714
			--			1186	0.28944
			--			1187	0.27646
			--			1188	0.20324
			--			1189	0.25216
			--			1190	0.28049
			--			1191	0.27091
			--			1192	0.28715
			--			1193	0.27561
			--			1194	0.28444
			--			1195	0.27113
			--			1196	0.26164
			--			1197	0.28944
			--			1198	0.26322
			--			1199	0.22135
			--			1200	0.27191
			--			1201	0.26514
			--			1202	0.26519
			--			1203	0.26332
			--			1204	0.21988
			--			1205	0.26504
			--			1206	0.2917
			--			1207	0.26076
			--			1208	0.26294
			--			1209	0.25131
			--			1210	0.27501
			--			1211	0.25618
			--			1212	0.25774
			--			1213	0.28484
			--			1214	0.26331
			--			1215	0.25951
			--			1216	0.28292
			--			1217	0.27618
			--			1218	0.27864
			--			1219	0.27093
			--			1220	0.27786
			--			1221	0.28226
			--			1222	0.27382
			--			1223	0.26937
			--			1224	0.27181
			--			1225	0.28047
			--			1226	0.28401
			--			1227	0.26269
			--			1228	0.28303
			--			1229	0.28342
			--			1230	0.27906
			--			1231	0.28634
			--			1232	0.28288
			--			1233	0.27538
			--			1234	0.2852
			--			1235	0.2821
			--			1236	0.28455
			--			1237	0.2811
			--			1238	0.28388
			--			1239	0.28069
			--			1240	0.27951
			--			1241	0.28024
			--			1242	0.28054
			--			1243	0.27755
			--			1244	0.27618
			--			1245	0.27695
			--			1246	0.27871
			--			1247	0.2775
			--			1248	0.27819
			--			1249	0.27884
			--			1250	0.27725
			--			1251	0.27454
			--			1252	0.27356
			--			1253	0.2716
			--			1254	0.26911
			--			1255	0.2734
			--			1256	0.26705
			--			1257	0.26407
			--			1258	0.26992
			--			1259	0.25918
			--			1260	0.26151
			--			1261	0.2496
			--			1262	0.24002
			--			1263	0.24276
			--			1264	0.22534
			--			1265	0.24004
			--			1266	0.23371
			--			1267	0.2355
			--			1268	0.22476
			--			1269	0.14954
			--			1270	0.23503
			--			1271	0.24765
			--			1272	0.24798
			--			1273	0.24644
			--			1274	0.24637
			--			1275	0.25012
			--			1276	0.25291
			--			1277	0.25478
			--			1278	0.25941
			--			1279	0.25754
			--			1280	0.25601
			--			1281	0.25074
			--			1282	0.2263
			--			1283	0.24709
			--			1284	0.25525
			--			1285	0.2572
			--			1286	0.25911
			--			1287	0.25607
			--			1288	0.25471
			--			1289	0.24832
			--			1290	0.25044
			--			1291	0.25348
			--			1292	0.24033
			--			1293	0.25027
			--			1294	0.2452
			--			1295	0.24576
			--			1296	0.23632
			--			1297	0.22524
			--			1298	0.23769
			--			1299	0.24781
			--			1300	0.21421
			--			1301	0.21976
			--			1302	0.23768
			--			1303	0.21002
			--			1304	0.18236
			--			1305	0.23283
			--			1306	0.23326
			--			1307	0.18559
			--			1308	0.21047
			--			1309	0.23302
			--			1310	0.18268
			--			1311	0.2024
			--			1312	0.20223
			--			1313	0.19019
			--			1314	0.1749
			--			1315	0.17338
			--			1316	0.19666
			--			1317	0.18937
			--			1318	0.20217
			--			1319	0.16291
			--			1320	0.15694
			--			1321	0.18117
			--			1322	0.1833
			--			1323	0.14121
			--			1324	0.15923
			--			1325	0.19547
			--			1326	0.17016
			--			1327	0.16151
			--			1328	0.14225
			--			1329	0.10773
			--			1330	0.13905
			--			1331	0.08784
			--			1332	0.08844
			--			1333	0.12317
			--			1334	0.10267
			--			1335	0.14023
			--			1336	0.1113
			--			1337	0.09981
			--			1338	0.108
			--			1339	0.10726
			--			1340	0.1021
			--			1341	0.10336
			--			1342	0.10796
			--			1343	0.07711
			--			1344	0.04589
			--			1345	0.06614
			--			1346	0.0353
			--			1347	0.03647
			--			1348	0.00288
			--			1349	0.0098
			--			1350	0.00972
			--			1351	0.00281
			--			1352	0.000919867
			--			1353	5.8293e-05
			--			1354	0.000175972
			--			1355	2.18587e-06
			--			1356	2.91598e-05
			--			1357	4.35463e-05
			--			1358	2.54462e-06
			--			1359	4.4549e-07
			--			1360	1.29839e-06
			--			1361	2.91981e-09
			--			1362	1.09651e-11
			--			1363	1.91465e-06
			--			1364	8.24325e-07
			--			1365	5.50585e-12
			--			1366	7.75918e-06
			--			1367	3.01874e-06
			--			1368	8.98392e-14
			--			1369	3.13418e-07
			--			1370	1.77131e-07
			--			1371	1.19691e-08
			--			1372	1.66806e-06
			--			1373	2.69342e-05
			--			1374	0.000108687
			--			1375	0.00019613
			--			1376	0.00015619
			--			1377	7.44313e-05
			--			1378	0.000672672
			--			1379	3.16433e-05
			--			1380	4.94917e-05
			--			1381	1.43864e-06
			--			1382	1.55729e-06
			--			1383	2.67012e-08
			--			1384	3.74213e-07
			--			1385	1.26776e-06
			--			1386	1.52957e-06
			--			1387	0.000120692
			--			1388	2.44234e-06
			--			1389	0.000352429
			--			1390	0.00029923
			--			1391	0.000208577
			--			1392	1.44264e-05
			--			1393	7.02821e-05
			--			1394	4.5815e-05
			--			1395	4.07255e-07
			--			1396	3.8347e-09
			--			1397	2.97586e-05
			--			1398	0.00077064
			--			1399	0.000492727
			--			1400	1.96943e-09
			--			1401	6.38641e-09
			--			1402	0.00111
			--			1403	0.00144
			--			1404	0.000448238
			--			1405	2.21074e-07
			--			1406	0.00124
			--			1407	0.000105896
			--			1408	0.001
			--			1409	0.000375608
			--			1410	0.000283003
			--			1411	0.00128
			--			1412	0.0016
			--			1413	0.01417
			--			1414	0.000220673
			--			1415	0.00011141
			--			1416	0.02157
			--			1417	0.00713
			--			1418	0.00823
			--			1419	0.0013
			--			1420	0.00502
			--			1421	0.00556
			--			1422	0.02809
			--			1423	0.00559
			--			1424	0.0103
			--			1425	0.01568
			--			1426	0.01686
			--			1427	0.03006
			--			1428	0.00277
			--			1429	0.02306
			--			1430	0.03737
			--			1431	0.03043
			--			1432	0.00153
			--			1433	0.02174
			--			1434	0.01272
			--			1435	0.01299
			--			1436	0.02326
			--			1437	0.01813
			--			1438	0.00805
			--			1439	0.03096
			--			1440	0.02402
			--			1441	0.01929
			--			1442	0.02203
			--			1443	0.02734
			--			1444	0.03748
			--			1445	0.03018
			--			1446	0.01401
			--			1447	0.02197
			--			1448	0.07018
			--			1449	0.06195
			--			1450	0.01663
			--			1451	0.00684
			--			1452	0.03783
			--			1453	0.04973
			--			1454	0.08346
			--			1455	0.04013
			--			1456	0.05369
			--			1457	0.07097
			--			1458	0.08276
			--			1459	0.09892
			--			1460	0.05182
			--			1461	0.05476
			--			1462	0.07922
			--			1463	0.02622
			--			1464	0.09211
			--			1465	0.05665
			--			1466	0.03955
			--			1467	0.02187
			--			1468	0.04667
			--			1469	0.05753
			--			1470	0.03014
			--			1471	0.01083
			--			1472	0.02837
			--			1473	0.04258
			--			1474	0.05905
			--			1475	0.112
			--			1476	0.04172
			--			1477	0.0423
			--			1478	0.03851
			--			1479	0.0728
			--			1480	0.03678
			--			1481	0.06994
			--			1482	0.03548
			--			1483	0.09014
			--			1484	0.08339
			--			1485	0.07584
			--			1486	0.07486
			--			1487	0.03678
			--			1488	0.05713
			--			1489	0.11509
			--			1490	0.10602
			--			1491	0.11998
			--			1492	0.09973
			--			1493	0.11014
			--			1494	0.12355
			--			1495	0.11072
			--			1496	0.10223
			--			1497	0.13861
			--			1498	0.11506
			--			1499	0.13199
			--			1500	0.15202
			--			1501	0.16107
			--			1502	0.14168
			--			1503	0.11218
			--			1504	0.09723
			--			1505	0.11163
			--			1506	0.15634
			--			1507	0.15477
			--			1508	0.14742
			--			1509	0.11338
			--			1510	0.1641
			--			1511	0.16059
			--			1512	0.15813
			--			1513	0.14704
			--			1514	0.13692
			--			1515	0.1612
			--			1516	0.1558
			--			1517	0.15122
			--			1518	0.15293
			--			1519	0.14824
			--			1520	0.16045
			--			1521	0.16685
			--			1522	0.16001
			--			1523	0.16988
			--			1524	0.16705
			--			1525	0.15702
			--			1526	0.16224
			--			1527	0.15905
			--			1528	0.16941
			--			1529	0.16527
			--			1530	0.15482
			--			1531	0.16362
			--			1532	0.16887
			--			1533	0.16812
			--			1534	0.16313
			--			1535	0.16188
			--			1536	0.1666
			--			1537	0.16582
			--			1538	0.16501
			--			1539	0.16557
			--			1540	0.1607
			--			1541	0.1632
			--			1542	0.16334
			--			1543	0.16505
			--			1544	0.16506
			--			1545	0.16806
			--			1546	0.1667
			--			1547	0.16566
			--			1548	0.16181
			--			1549	0.16586
			--			1550	0.16372
			--			1551	0.16414
			--			1552	0.16489
			--			1553	0.16459
			--			1554	0.16059
			--			1555	0.16232
			--			1556	0.1596
			--			1557	0.16416
			--			1558	0.16286
			--			1559	0.16262
			--			1560	0.16116
			--			1561	0.1638
			--			1562	0.16231
			--			1563	0.16177
			--			1564	0.15932
			--			1565	0.16214
			--			1566	0.15921
			--			1567	0.15959
			--			1568	0.15603
			--			1569	0.15439
			--			1570	0.14665
			--			1571	0.1426
			--			1572	0.14422
			--			1573	0.14199
			--			1574	0.14647
			--			1575	0.14543
			--			1576	0.1497
			--			1577	0.13104
			--			1578	0.14265
			--			1579	0.1436
			--			1580	0.1484
			--			1581	0.15086
			--			1582	0.14677
			--			1583	0.15017
			--			1584	0.15107
			--			1585	0.15695
			--			1586	0.1551
			--			1587	0.15349
			--			1588	0.1523
			--			1589	0.14093
			--			1590	0.14667
			--			1591	0.14678
			--			1592	0.15302
			--			1593	0.15671
			--			1594	0.15544
			--			1595	0.15665
			--			1596	0.14833
			--			1597	0.14978
			--			1598	0.15421
			--			1599	0.14681
			--			1600	0.14443
			--			1601	0.13541
			--			1602	0.13596
			--			1603	0.13586
			--			1604	0.13856
			--			1605	0.14366
			--			1606	0.14644
			--			1607	0.14132
			--			1608	0.13946
			--			1609	0.13786
			--			1610	0.132
			--			1611	0.13758
			--			1612	0.13998
			--			1613	0.14388
			--			1614	0.1446
			--			1615	0.14622
			--			1616	0.13982
			--			1617	0.14234
			--			1618	0.14772
			--			1619	0.14619
			--			1620	0.14224
			--			1621	0.14213
			--			1622	0.14409
			--			1623	0.14708
			--			1624	0.14722
			--			1625	0.14426
			--			1626	0.14541
			--			1627	0.14606
			--			1628	0.14635
			--			1629	0.14642
			--			1630	0.14347
			--			1631	0.14441
			--			1632	0.1445
			--			1633	0.14114
			--			1634	0.14123
			--			1635	0.14175
			--			1636	0.14279
			--			1637	0.1377
			--			1638	0.1335
			--			1639	0.13361
			--			1640	0.13049
			--			1641	0.13321
			--			1642	0.13395
			--			1643	0.13063
			--			1644	0.13561
			--			1645	0.13237
			--			1646	0.13193
			--			1647	0.13811
			--			1648	0.13136
			--			1649	0.13265
			--			1650	0.13665
			--			1651	0.12651
			--			1652	0.13572
			--			1653	0.13513
			--			1654	0.13093
			--			1655	0.13486
			--			1656	0.13407
			--			1657	0.13481
			--			1658	0.13641
			--			1659	0.13418
			--			1660	0.13547
			--			1661	0.13578
			--			1662	0.1329
			--			1663	0.13488
			--			1664	0.13405
			--			1665	0.12847
			--			1666	0.10849
			--			1667	0.1278
			--			1668	0.13017
			--			1669	0.13052
			--			1670	0.13447
			--			1671	0.13272
			--			1672	0.12828
			--			1673	0.1312
			--			1674	0.13088
			--			1675	0.12957
			--			1676	0.12827
			--			1677	0.12878
			--			1678	0.12687
			--			1679	0.12923
			--			1680	0.12471
			--			1681	0.11797
			--			1682	0.12354
			--			1683	0.12682
			--			1684	0.12009
			--			1685	0.12934
			--			1686	0.12755
			--			1687	0.12426
			--			1688	0.12747
			--			1689	0.12568
			--			1690	0.12449
			--			1691	0.11709
			--			1692	0.12562
			--			1693	0.1282
			--			1694	0.12422
			--			1695	0.12719
			--			1696	0.12692
			--			1697	0.10984
			--			1698	0.12581
			--			1699	0.12466
			--			1700	0.12117
			--			1702	0.12372
			--			1705	0.11998
			--			1710	0.11398
			--			1715	0.11504
			--			1720	0.11342
			--			1725	0.10803
			--			1730	0.10559
			--			1735	0.09799
			--			1740	0.10202
			--			1745	0.09391
			--			1750	0.10049
			--			1755	0.09282
			--			1760	0.09705
			--			1765	0.08058
			--			1770	0.08597
			--			1775	0.06966
			--			1780	0.06096
			--			1785	0.0467
			--			1790	0.05393
			--			1795	0.02847
			--			1800	0.01931
			--			1805	0.00899
			--			1810	0.00588
			--			1815	0.00199
			--			1820	0.00059906
			--			1825	0.000773066
			--			1830	3.15687e-06
			--			1835	3.89384e-06
			--			1840	3.80364e-08
			--			1845	3.80091e-06
			--			1850	1.81941e-06
			--			1855	1.72254e-07
			--			1860	6.76433e-06
			--			1865	1.03015e-05
			--			1870	1.61735e-10
			--			1875	2.73764e-10
			--			1880	4.70155e-05
			--			1885	2.66242e-05
			--			1890	0.000135475
			--			1895	7.85381e-05
			--			1900	5.23027e-07
			--			1905	3.43749e-07
			--			1910	1.39794e-05
			--			1915	1.21001e-05
			--			1920	0.000273394
			--			1925	0.00056788
			--			1930	0.000335105
			--			1935	0.00218
			--			1940	0.00199
			--			1945	0.00659
			--			1950	0.01015
			--			1955	0.00609
			--			1960	0.01329
			--			1965	0.01733
			--			1970	0.02963
			--			1975	0.04116
			--			1980	0.04581
			--			1985	0.05039
			--			1990	0.05193
			--			1995	0.04925
			--			2000	0.02315
			--			2005	0.0091
			--			2010	0.02411
			--			2015	0.01616
			--			2020	0.02729
			--			2025	0.0449
			--			2030	0.05147
			--			2035	0.05847
			--			2040	0.05446
			--			2045	0.05525
			--			2050	0.04121
			--			2055	0.03331
			--			2060	0.04197
			--			2065	0.03753
			--			2070	0.03984
			--			2075	0.04698
			--			2080	0.05266
			--			2085	0.05162
			--			2090	0.05405
			--			2095	0.05444
			--			2100	0.05225
			--			2105	0.05651
			--			2110	0.05439
			--			2115	0.05561
			--			2120	0.05313
			--			2125	0.05377
			--			2130	0.05446
			--			2135	0.05462
			--			2140	0.05506
			--			2145	0.05428
			--			2150	0.05134
			--			2155	0.05146
			--			2160	0.05106
			--			2165	0.04629
			--			2170	0.04974
			--			2175	0.0488
			--			2180	0.04963
			--			2185	0.04522
			--			2190	0.04796
			--			2195	0.04792
			--			2200	0.04319
			--			2205	0.0449
			--			2210	0.04811
			--			2215	0.04627
			--			2220	0.04715
			--			2225	0.04577
			--			2230	0.04596
			--			2235	0.04507
			--			2240	0.04435
			--			2245	0.04297
			--			2250	0.04364
			--			2255	0.04106
			--			2260	0.0406
			--			2265	0.04133
			--			2270	0.03935
			--			2275	0.03884
			--			2280	0.04021
			--			2285	0.03827
			--			2290	0.03835
			--			2295	0.03716
			--			2300	0.03568
			--			2305	0.03589
			--			2310	0.03874
			--			2315	0.03527
			--			2320	0.03156
			--			2325	0.0341
			--			2330	0.03447
			--			2335	0.03516
			--			2340	0.0278
			--			2345	0.03118
			--			2350	0.0252
			--			2355	0.0288
			--			2360	0.03047
			--			2365	0.02997
			--			2370	0.01869
			--			2375	0.02678
			--			2380	0.02581
			--			2385	0.0187
			--			2390	0.02251
			--			2395	0.02462
			--			2400	0.02678
			--			2405	0.02038
			--			2410	0.02051
			--			2415	0.01656
			--			2420	0.01613
			--			2425	0.02007
			--			2430	0.02736
			--			2435	0.00903
			--			2440	0.02624
			--			2445	0.01262
			--			2450	0.00826
			--			2455	0.01508
			--			2460	0.02024
			--			2465	0.01465
			--			2470	0.01015
			--			2475	0.00998
			--			2480	0.00488
			--			2485	0.0034
			--			2490	0.00213
			--			2495	0.00175
			--			2500	0.00429
			--			2505	0.000921504
			--			2510	0.00134
			--			2515	0.00031471
			--			2520	0.000224774
			--			2525	2.51095e-05
			--			2530	3.85763e-07
			--			2535	1.06169e-07
			--			2540	2.2879e-07
			--			2545	3.26103e-11
			--			2550	1.71198e-13
			--			2555	6.33e-10
			--			2560	1.88171e-11
			--			2565	9.6785e-15
			--			2570	9.25569e-19
			--			2575	6.54292e-28
			--			2580	2.31811e-22
			--			2585	1.04301e-34
			--			2590	3.32381e-31
			--			2595	1.38538e-33
			--			2600	2.72442e-28
			--			2605	3.52157e-35
			--			2610	3.60613e-34
			--			2615	6.79163e-38
			--			2620	3.42766e-29
			--			2625	2.3468e-28
			--			2630	1.70009e-45
			--			2635	2.36742e-16
			--			2640	7.12769e-17
			--			2645	5.45878e-19
			--			2650	8.67152e-20
			--			2655	7.96664e-28
			--			2660	1.58132e-25
			--			2665	6.74735e-38
			--			2670	0
			--			2675	0
			--			2680	0
			--			2685	0
			--			2690	6.20322e-30
			--			2695	4.32417e-33
			--			2700	0
			--			2705	1.77828e-42
			--			2710	6.82439e-36
			--			2715	2.33891e-26
			--			2720	3.40018e-45
			--			2725	4.42433e-22
			--			2730	3.6842e-19
			--			2735	3.32957e-21
			--			2740	1.41426e-27
			--			2745	7.97452e-24
			--			2750	1.00989e-28
			--			2755	4.08019e-44
			--			2760	0
			--			2765	1.62433e-27
			--			2770	5.08286e-24
			--			2775	2.42584e-38
			--			2780	2.9158e-34
			--			2785	2.35766e-27
			--			2790	7.38247e-17
			--			2795	2.19624e-16
			--			2800	9.99939e-13
			--			2805	4.0933e-14
			--			2810	2.44058e-10
			--			2815	1.74007e-10
			--			2820	1.24647e-11
			--			2825	1.06794e-07
			--			2830	2.36627e-06
			--			2835	1.29063e-10
			--			2840	1.18951e-07
			--			2845	2.46133e-05
			--			2850	7.01608e-07
			--			2855	2.72169e-07
			--			2860	1.53813e-05
			--			2865	0.000101686
			--			2870	3.82948e-06
			--			2875	0.00023761
			--			2880	0.000149979
			--			2885	0.000274989
			--			2890	0.000112969
			--			2895	0.00162
			--			2900	0.000492278
			--			2905	6.73097e-05
			--			2910	0.00165
			--			2915	0.000763179
			--			2920	0.00176
			--			2925	0.000657264
			--			2930	0.00357
			--			2935	0.00394
			--			2940	0.00098714
			--			2945	0.00087892
			--			2950	0.00317
			--			2955	0.00142
			--			2960	0.00279
			--			2965	0.00451
			--			2970	0.000213728
			--			2975	0.000518223
			--			2980	0.000811708
			--			2985	0.00422
			--			2990	0.00624
			--			2995	0.00259
			--			3000	0.00476
			--			3005	0.00175
			--			3010	0.00415
			--			3015	0.00337
			--			3020	0.000384404
			--			3025	0.00455
			--			3030	0.00369
			--			3035	0.00152
			--			3040	0.00123
			--			3045	0.00255
			--			3050	0.000626084
			--			3055	0.000175596
			--			3060	0.00382
			--			3065	0.00177
			--			3070	0.00106
			--			3075	0.00365
			--			3080	0.0022
			--			3085	0.00107
			--			3090	0.00144
			--			3095	0.000397392
			--			3100	0.00267
			--			3105	0.000559023
			--			3110	0.000513006
			--			3115	0.00138
			--			3120	0.00596
			--			3125	0.00184
			--			3130	0.00349
			--			3135	0.00694
			--			3140	0.00202
			--			3145	0.00197
			--			3150	0.00405
			--			3155	0.00342
			--			3160	0.0056
						3165	0.0085
						3170	0.00759
						3175	0.0056
						3180	0.00644
						3185	0.0049
						3190	0.00257
						3195	0.00163
						3200	0.000265957
						3205	0.000187886
						3210	8.27055e-05
						3215	0.000301802
						3220	0.000975978
						3225	0.000120564
						3230	0.000206733
						3235	0.00442
						3240	0.00227
						3245	0.000445308
						3250	0.00158
						3255	0.00603
						3260	0.000742978
						3265	0.00148
						3270	0.000739217
						3275	0.0036
						3280	0.00174
						3285	0.00675
						3290	0.00531
						3295	0.000742129
						3300	0.00108
						3305	0.00239
						3310	0.00238
						3315	9.78647e-06
						3320	3.63888e-05
						3325	0.00213
						3330	0.00283
						3335	0.0055
						3340	0.0021
						3345	0.00215
						3350	0.00487
						3355	0.0022
						3360	0.00318
						3365	0.00436
						3370	0.00239
						3375	0.00513
						3380	0.0031
						3385	0.00454
						3390	0.00598
						3395	0.00579
						3400	0.00759
						3405	0.00271
						3410	0.00429
						3415	0.00441
						3420	0.00799
						3425	0.00607
						3430	0.00527
						3435	0.00701
						3440	0.00487
						3445	0.00687
						3450	0.00677
						3455	0.00504
						3460	0.0076
						3465	0.00596
						3470	0.00744
						3475	0.00664
						3480	0.00681
						3485	0.00734
						3490	0.00632
						3495	0.00744
						3500	0.00723
						3505	0.00716
						3510	0.00726
						3515	0.00697
						3520	0.00735
						3525	0.00693
						3530	0.00675
						3535	0.00574
						3540	0.00548
						3545	0.00579
						3550	0.00639
						3555	0.00549
						3560	0.00655
						3565	0.00658
						3570	0.00506
						3575	0.00524
						3580	0.00618
						3585	0.00556
						3590	0.00573
						3595	0.00587
						3600	0.00623
						3605	0.00628
						3610	0.00575
						3615	0.00575
						3620	0.00705
						3625	0.00621
						3630	0.00604
						3635	0.00625
						3640	0.00696
						3645	0.00643
						3650	0.00614
						3655	0.00666
						3660	0.00662
						3665	0.00622
						3670	0.00479
						3675	0.00293
						3680	0.00505
						3685	0.00573
						3690	0.00588
						3695	0.00615
						3700	0.0066
						3705	0.00653
						3710	0.00568
						3715	0.0056
						3720	0.00629
						3725	0.00649
						3730	0.00562
						3735	0.00521
						3740	0.00537
						3745	0.00627
						3750	0.00564
						3755	0.00545
						3760	0.00538
						3765	0.00519
						3770	0.00553
						3775	0.00549
						3780	0.00581
						3785	0.00535
						3790	0.00471
						3795	0.00538
						3800	0.00598
						3805	0.00564
						3810	0.005
						3815	0.00471
						3820	0.00586
						3825	0.00577
						3830	0.00582
						3835	0.00467
						3840	0.00544
						3845	0.00533
						3850	0.00535
						3855	0.00516
						3860	0.00485
						3865	0.00491
						3870	0.00446
						3875	0.0041
						3880	0.00396
						3885	0.00411
						3890	0.00417
						3895	0.00454
						3900	0.00481
						3905	0.00481
						3910	0.00433
						3915	0.00424
						3920	0.00421
						3925	0.00416
						3930	0.00428
						3935	0.00446
						3940	0.00449
						3945	0.00457
						3950	0.00463
						3955	0.00468
						3960	0.0047
						3965	0.00474
						3970	0.00466
						3975	0.00456
[truncated: 5 more rows]

## Sheet: Figure 1f
Figure 1f
PersL decay curve of NGT:0.1%Pr3+			PSL decay curve of NGT:0.1%Pr3+
Decay time (s)	Intensity		Decay time (s)	Intensity
0	6.49903e+06		0	6916480
0.1	6456718		0.11	6827019
0.2	6419309		0.22	6752157
0.3	6375879		0.33	6.66895e+06
0.4	6336019		0.44	6.59722e+06
0.5	6288217		0.55	6.51232e+06
0.6	6.24955e+06		0.66	6.43433e+06
0.7	6.20143e+06		0.77	6367257
0.8	6156071		0.88	6289068
0.9	6116286		0.99	6228198
1	6065366		1.1	6.15423e+06
1.1	6023361		1.21	6.08145e+06
1.2	5979834		1.32	6012369
1.3	5938468		1.43	5942796
1.4	5895443		1.54	5865976
1.5	5.85129e+06		1.65	5.79666e+06
1.6	5805755		1.76	5728021
1.7	5.75961e+06		1.87	5666162
1.8	5.71951e+06		1.98	5.60217e+06
1.9	5.66788e+06		2.09	5540577
2	5.6303e+06		2.2	5.48147e+06
2.1	5580222		2.31	5.40778e+06
2.2	5539093		2.42	5341156
2.3	5500250		2.53	5279301
2.4	5.45478e+06		2.64	5224146
2.5	5410455		2.75	5.15272e+06
2.6	5373358		2.86	5112683
2.7	5.33817e+06		2.97	5.06265e+06
2.8	5.28992e+06		3.08	5009140
2.9	5254187		3.19	4953752
3	5209425		3.3	4906608
3.1	5175471		3.41	4860808
3.2	5133048		3.52	4809492
3.3	5.09394e+06		3.63	4.7564e+06
3.4	5058252		3.74	4.70886e+06
3.5	5014619		3.85	4666476
3.6	4977553		3.96	4.61948e+06
3.7	4.94453e+06		4.07	4.57257e+06
3.8	4.89717e+06		4.18	4.524e+06
3.9	4.86351e+06		4.29	4.47794e+06
4	4831235		4.4	4435926
4.1	4782616		4.51	4375617
4.2	4.58705e+06		4.62	4.34085e+06
4.3	4.55938e+06		4.73	4302648
4.4	4522671		4.84	4256555
4.5	4497616		4.95	4.22129e+06
4.6	4461985		5.06	4184450
4.7	4.42121e+06		5.17	4141082
4.8	4.39808e+06		5.28	4.09674e+06
4.9	4362393		5.39	4.06279e+06
5	4329789		5.5	4.02794e+06
5.1	4302985		5.61	3.98775e+06
5.2	4268139		5.72	3.95048e+06
5.3	4.23507e+06		5.83	3913242
5.4	4205445		5.94	3.88671e+06
5.5	4.17266e+06		6.05	3.85147e+06
5.6	4.15127e+06		6.16	3.81132e+06
5.7	4.11651e+06		6.27	3.79473e+06
5.8	4087677		6.38	3756955
5.9	4.0666e+06		6.49	3.72063e+06
6	4.03421e+06		6.6	3.69951e+06
6.1	4.00116e+06		6.71	3.65677e+06
6.2	3982550		6.82	3.62631e+06
6.3	3.95085e+06		6.93	3.59032e+06
6.4	3.92168e+06		7.04	3.56641e+06
6.5	3.89592e+06		7.15	3.53935e+06
6.6	3864614		7.26	3.51235e+06
6.7	3841901		7.37	3.47968e+06
6.8	3.81777e+06		7.48	3.44998e+06
6.9	3.79785e+06		7.59	3.4213e+06
7	3767819		7.7	3388419
7.1	3.74223e+06		7.81	3360377
7.2	3.71952e+06		7.92	3338634
7.3	3.69275e+06		8.03	3.30631e+06
7.4	3.66981e+06		8.14	3287087
7.5	3.64386e+06		8.25	3.25765e+06
7.6	3.61936e+06		8.36	3.23767e+06
7.7	3.60091e+06		8.47	3.21149e+06
7.8	3.57153e+06		8.58	3182799
7.9	3.5476e+06		8.69	3.16041e+06
8	3.52377e+06		8.8	3.13852e+06
8.1	3.50636e+06		8.91	3.11503e+06
8.2	3.49116e+06		9.02	3.09142e+06
8.3	3.4668e+06		9.13	3.0703e+06
8.4	3.44413e+06		9.24	3.04573e+06
8.5	3.41994e+06		9.35	3.02579e+06
8.6	3.40613e+06		9.46	3.0057e+06
8.7	3.38371e+06		9.57	2.97885e+06
8.8	3.36207e+06		9.68	2.96031e+06
8.9	3336417		9.79	2.94318e+06
9	3.31493e+06		9.9	2.9169e+06
9.1	3.30415e+06		10.01	2898420
9.2	3.27615e+06		10.12	2.87982e+06
9.3	3255163		10.23	2.85627e+06
9.4	3235849		10.34	2.84225e+06
9.5	3218019		10.45	2.8252e+06
9.6	3199709		10.56	2.80549e+06
9.7	3180635		10.67	2.78712e+06
9.8	3.15664e+06		10.78	2766333
9.9	3.14102e+06		10.89	2748416
10	3.12588e+06		11	2.72254e+06
10.1	3109534		11.11	2.70976e+06
10.2	3.0885e+06		11.22	2.68959e+06
10.3	3.06874e+06		11.33	2.6738e+06
10.4	3049936		11.44	2.65792e+06
10.5	3034741		11.55	2.63638e+06
10.6	3.0178e+06		11.66	2.62418e+06
10.7	2.99893e+06		11.77	2.6114e+06
10.8	2.98087e+06		11.88	2591602
10.9	2.9623e+06		11.99	2.57645e+06
11	2.95055e+06		12.1	2.56217e+06
11.1	2.93213e+06		12.21	2.54441e+06
11.2	2.92634e+06		12.32	2535593
11.3	2.90313e+06		12.43	2.51053e+06
11.4	2893019		12.54	2.49162e+06
11.5	2872573		12.65	2.48078e+06
11.6	2.86015e+06		12.76	2.45884e+06
11.7	2.84498e+06		12.87	2.4502e+06
11.8	2.83148e+06		12.98	2429063
11.9	2.82042e+06		13.09	2.42072e+06
12	2.80061e+06		13.2	2409038
12.1	2.784e+06		13.31	2.392e+06
12.2	2.7707e+06		13.42	2375346
12.3	2.75297e+06		13.53	2.36634e+06
12.4	2743215		13.64	2.35054e+06
12.5	2.73326e+06		13.75	2345031
12.6	2.72004e+06		13.86	2.32594e+06
12.7	2.70394e+06		13.97	2.3133e+06
12.8	2686317		14.08	2300971
12.9	2.67299e+06		14.19	2.2873e+06
13	2.66448e+06		14.3	2.27469e+06
13.1	2.64922e+06		14.41	2.26353e+06
13.2	2.63454e+06		14.52	2251772
13.3	2.62606e+06		14.63	2.23874e+06
13.4	2.61148e+06		14.74	2.22119e+06
13.5	2598936		14.85	2217026
13.6	2.58701e+06		14.96	2.20032e+06
13.7	2.57064e+06		15.07	2.18789e+06
13.8	2.56338e+06		15.18	2.17436e+06
13.9	2546987		15.29	2.17257e+06
14	2.53864e+06		15.4	2150278
14.1	2.52624e+06		15.51	2142654
14.2	2.50972e+06		15.62	2.13547e+06
14.3	2.50402e+06		15.73	2.12278e+06
14.4	2491801		15.84	2.11065e+06
14.5	2.47709e+06		15.95	2.10055e+06
14.6	2472066		16.06	2.09132e+06
14.7	2.45401e+06		16.17	2.07916e+06
14.8	2.44255e+06		16.28	2072504
14.9	2436765		16.39	2.05813e+06
15	2422044		16.5	2047309
15.1	2.40909e+06		16.61	2.03012e+06
15.2	2.40193e+06		16.72	2.0241e+06
15.3	2.39282e+06		16.83	2.01388e+06
15.4	2.37756e+06		16.94	2009080
15.5	2.36941e+06		17.05	1.99819e+06
15.6	2.35645e+06		17.16	1.99158e+06
15.7	2.34887e+06		17.27	1.9759e+06
15.8	2.33565e+06		17.38	1.97364e+06
15.9	2.3301e+06		17.49	1954970
16	2.31087e+06		17.6	1.94951e+06
16.1	2.30479e+06		17.71	1.94186e+06
16.2	2.29556e+06		17.82	1.93538e+06
16.3	2.28957e+06		17.93	1.92446e+06
16.4	2.27777e+06		18.04	1.91908e+06
16.5	2.26834e+06		18.15	1.90414e+06
16.6	2258710		18.26	1.89606e+06
16.7	2.25057e+06		18.37	1.88774e+06
16.8	2.23942e+06		18.48	1.88163e+06
16.9	2228978		18.59	1.87507e+06
17	2.21745e+06		18.7	1866909
17.1	2.20978e+06		18.81	1.85791e+06
17.2	2.20142e+06		18.92	1.84934e+06
17.3	2.1976e+06		19.03	1.83763e+06
17.4	2.18252e+06		19.14	1.83193e+06
17.5	2.17678e+06		19.25	1.82468e+06
17.6	2166636		19.36	1.81318e+06
17.7	2.16154e+06		19.47	1.8098e+06
17.8	2.14933e+06		19.58	1.79936e+06
17.9	2.13656e+06		19.69	1793170
18	2.13227e+06		19.8	1.78619e+06
18.1	2.13151e+06		19.91	1.77391e+06
18.2	2112685		20.02	1.76638e+06
18.3	2.10565e+06		20.13	1.75921e+06
18.4	2095086		20.24	1.75127e+06
18.5	2.08795e+06		20.35	1.74431e+06
18.6	2.07825e+06		20.46	1.73726e+06
18.7	2072925		20.57	1.73266e+06
18.8	2.06594e+06		20.68	1.72096e+06
18.9	2.05506e+06		20.79	1.71558e+06
19	2.04306e+06		20.9	1.70333e+06
19.1	2046436		21.01	1.70138e+06
19.2	2.03876e+06		21.12	1.6942e+06
19.3	2.02625e+06		21.23	1.68014e+06
19.4	2.0186e+06		21.34	1.67766e+06
19.5	2.0091e+06		21.45	1.67199e+06
19.6	2.00403e+06		21.56	1664582
19.7	1.99539e+06		21.67	1.6561e+06
19.8	1.98595e+06		21.78	1.6504e+06
19.9	1977845		21.89	1.64316e+06
20	1.97256e+06		22	1.64122e+06
20.1	1.96204e+06		22.11	1.62801e+06
20.2	1.95847e+06		22.22	1.6264e+06
20.3	1.94836e+06		22.33	1.6151e+06
20.4	1.94527e+06		22.44	1.61118e+06
20.5	1.93694e+06		22.55	1.60773e+06
20.6	1933866		22.66	1.60179e+06
20.7	1.91872e+06		22.77	1.59262e+06
20.8	1.91409e+06		22.88	1.58611e+06
20.9	1.90528e+06		22.99	1.5809e+06
21	1895902		23.1	1.57587e+06
21.1	1.8921e+06		23.21	1.57244e+06
21.2	1.88453e+06		23.32	1.56163e+06
21.3	1.87898e+06		23.43	1.55509e+06
21.4	1.87098e+06		23.54	1548579
21.5	1.86213e+06		23.65	1.54707e+06
21.6	1.85764e+06		23.76	1.53988e+06
21.7	1.84816e+06		23.87	1.5333e+06
21.8	1.84956e+06		23.98	1.52492e+06
21.9	1.84094e+06		24.09	1.52371e+06
22	1.83049e+06		24.2	1.51756e+06
22.1	1.82452e+06		24.31	1510696
22.2	1.81791e+06		24.42	1506605
22.3	1812824		24.53	1.50135e+06
22.4	1805568		24.64	1.49081e+06
22.5	1.79983e+06		24.75	1490883
22.6	1.79186e+06		24.86	1481728
22.7	1.79062e+06		24.97	1.47622e+06
22.8	1.78497e+06		25.08	1.47284e+06
22.9	1.78259e+06		25.19	1.46249e+06
23	1.7711e+06		25.3	1.45952e+06
23.1	1.77012e+06		25.41	1.45375e+06
23.2	1.76082e+06		25.52	1.44763e+06
23.3	1.7572e+06		25.63	1.44436e+06
23.4	1.74445e+06		25.74	1.43848e+06
23.5	1.7416e+06		25.85	1434478
23.6	1739509		25.96	1.43022e+06
23.7	1726185		26.07	1.42547e+06
23.8	1.72048e+06		26.18	1.42394e+06
23.9	1.71468e+06		26.29	1.41698e+06
24	1.70962e+06		26.4	1.40949e+06
24.1	1705686		26.51	1.40615e+06
24.2	1.70131e+06		26.62	1399919
24.3	1.69916e+06		26.73	1.40019e+06
24.4	1.69356e+06		26.84	1.39616e+06
24.5	1.67879e+06		26.95	1.38454e+06
24.6	1.68088e+06		27.06	1.38253e+06
24.7	1.67483e+06		27.17	1.38034e+06
24.8	1.66903e+06		27.28	1.37289e+06
24.9	1.66564e+06		27.39	1.36948e+06
25	1.65608e+06		27.5	1.36316e+06
25.1	1.65186e+06		27.61	1.35872e+06
25.2	1.65187e+06		27.72	1.35271e+06
25.3	1.64152e+06		27.83	1.3482e+06
25.4	1.63694e+06		27.94	1.34547e+06
25.5	1.63169e+06		28.05	1.33902e+06
25.6	1.62572e+06		28.16	1.33639e+06
25.7	1.62615e+06		28.27	1330664
25.8	1.61577e+06		28.38	1.32733e+06
25.9	1.61196e+06		28.49	1.31725e+06
26	1.60621e+06		28.6	1.31954e+06
26.1	1.5993e+06		28.71	1.31422e+06
26.2	1.59853e+06		28.82	1.31277e+06
26.3	1.58849e+06		28.93	1.30388e+06
26.4	1.58415e+06		29.04	1.30302e+06
26.5	1583512		29.15	1.29186e+06
26.6	1575888		29.26	1294440
26.7	1.57651e+06		29.37	1.2852e+06
26.8	1.56923e+06		29.48	1.28711e+06
26.9	1.56442e+06		29.59	1.27894e+06
27	1561270		29.7	1.27245e+06
27.1	1.55425e+06		29.81	1.27166e+06
27.2	1549187		29.92	1.27169e+06
27.3	1.54058e+06		30.03	1.25939e+06
27.4	1.53754e+06		30.14	1.2592e+06
27.5	1.53445e+06		30.25	1.2582e+06
27.6	1.53105e+06		30.36	1.2505e+06
27.7	1.5239e+06		30.47	1.25028e+06
27.8	1.52189e+06		30.58	1.24567e+06
27.9	1.51646e+06		30.69	1.24328e+06
28	1.5165e+06		30.8	1.2381e+06
28.1	1.50641e+06		30.91	1.23291e+06
28.2	1.50406e+06		31.02	1.23098e+06
28.3	1.49925e+06		31.13	1226164
28.4	1.49229e+06		31.24	1.22145e+06
28.5	1.49317e+06		31.35	1.2188e+06
28.6	1.48334e+06		31.46	1.21479e+06
28.7	1.48689e+06		31.57	1.20878e+06
28.8	1.47739e+06		31.68	1.20885e+06
28.9	1.47428e+06		31.79	1.20386e+06
29	1.46895e+06		31.9	1.20147e+06
29.1	1.46563e+06		32.01	1.19723e+06
29.2	1.46066e+06		32.12	1.1926e+06
29.3	1.45734e+06		32.23	1.19159e+06
29.4	1.45121e+06		32.34	1.18677e+06
29.5	1.44844e+06		32.45	1.18468e+06
29.6	1.44809e+06		32.56	1.17902e+06
29.7	1.4422e+06		32.67	1.17624e+06
29.8	1.43843e+06		32.78	1.17353e+06
29.9	1.43737e+06		32.89	1.16932e+06
30	1.43262e+06		33	1168702
30.1	1.42635e+06		33.11	1163744
30.2	1.42413e+06		33.22	1.15933e+06
30.3	1.42189e+06		33.33	1.15975e+06
30.4	1.41578e+06		33.44	1153507
30.5	1.40988e+06		33.55	1.15112e+06
30.6	1.4048e+06		33.66	1.14624e+06
30.7	1.4012e+06		33.77	1141951
30.8	1399467		33.88	1.14043e+06
30.9	1.39433e+06		33.99	1.13535e+06
31	1393321		34.1	1.13157e+06
31.1	1.38659e+06		34.21	1.12883e+06
31.2	1.38756e+06		34.32	1.12643e+06
31.3	1.37976e+06		34.43	1.12157e+06
31.4	1.37561e+06		34.54	1.11944e+06
31.5	1.37307e+06		34.65	1.11782e+06
31.6	1.36893e+06		34.76	1.1125e+06
31.7	1.36485e+06		34.87	1.10476e+06
31.8	1357599		34.98	1.10549e+06
31.9	1.35488e+06		35.09	1.10509e+06
32	1353932		35.2	1.09913e+06
32.1	1.34758e+06		35.31	1.09829e+06
32.2	1346891		35.42	1.0932e+06
32.3	1.34147e+06		35.53	1.09358e+06
32.4	1.3428e+06		35.64	1.08807e+06
32.5	1336286		35.75	1.0845e+06
32.6	1.33301e+06		35.86	1.08302e+06
32.7	1.32983e+06		35.97	1.07873e+06
32.8	1.32501e+06		36.08	1.07826e+06
32.9	1.31882e+06		36.19	1.07143e+06
33	1.31857e+06		36.3	1.06878e+06
33.1	1.31399e+06		36.41	1.06799e+06
33.2	1.31293e+06		36.52	1066500
33.3	1309401		36.63	1.06198e+06
33.4	1.30752e+06		36.74	1.06185e+06
33.5	1.3012e+06		36.85	1.05499e+06
33.6	1.29909e+06		36.96	1.05197e+06
33.7	1.29879e+06		37.07	1.05148e+06
33.8	1.29182e+06		37.18	1.04843e+06
33.9	1.29037e+06		37.29	1.04198e+06
34	1.28397e+06		37.4	1.04531e+06
34.1	1.28363e+06		37.51	1038455
34.2	1.27992e+06		37.62	1.03423e+06
34.3	1.27388e+06		37.73	1.03253e+06
34.4	1.27609e+06		37.84	1.03029e+06
34.5	1.26703e+06		37.95	1.02625e+06
34.6	1.26544e+06		38.06	1.0257e+06
34.7	1.26611e+06		38.17	1.02534e+06
34.8	1.2604e+06		38.28	1.02114e+06
34.9	1.26102e+06		38.39	1.01749e+06
35	1.25746e+06		38.5	1.0142e+06
35.1	1.25036e+06		38.61	1.01056e+06
35.2	1.24918e+06		38.72	1.013e+06
35.3	1.24663e+06		38.83	1.01102e+06
35.4	1.24064e+06		38.94	1.00425e+06
35.5	1.23794e+06		39.05	1.00252e+06
35.6	1.23843e+06		39.16	1.00302e+06
35.7	1.23258e+06		39.27	993759
35.8	1.22851e+06		39.38	997809
35.9	1.22698e+06		39.49	993958
36	1.2284e+06		39.6	987476
36.1	1220361		39.71	988031
36.2	1.22024e+06		39.82	984364
36.3	1.21579e+06		39.93	980388
36.4	1215952		40.04	978174
36.5	1.21276e+06		40.15	978059
36.6	1.20678e+06		40.26	974956
36.7	1206482		40.37	974997
36.8	1202235		40.48	970902
36.9	1.19712e+06		40.59	967585
37	1.19669e+06		40.7	964891
37.1	1.19318e+06		40.81	963300
37.2	1.19469e+06		40.92	963731
37.3	1186828		41.03	959053
37.4	1.1833e+06		41.14	955863
37.5	1.18242e+06		41.25	953827
37.6	1.18103e+06		41.36	951408
37.7	1174243		41.47	949599
37.8	1.17266e+06		41.58	948745
37.9	1.17189e+06		41.69	949131
38	1.16748e+06		41.8	943706
38.1	1.16406e+06		41.91	940045
38.2	1162163		42.02	937030
38.3	1.15702e+06		42.13	935187
38.4	1.15834e+06		42.24	932767
38.5	1.15798e+06		42.35	929851
38.6	1.15328e+06		42.46	932346
38.7	1150236		42.57	927079
38.8	1.14547e+06		42.68	924089
38.9	1143139		42.79	919982
39	1.14479e+06		42.9	920478
39.1	1.14131e+06		43.01	922100
39.2	1.13678e+06		43.12	914734
39.3	1.13403e+06		43.23	911728
39.4	1.13056e+06		43.34	910341
39.5	1130342		43.45	909228
39.6	1124910		43.56	908058
39.7	1.12077e+06		43.67	906733
39.8	1.12192e+06		43.78	905502
39.9	1.1214e+06		43.89	901785
40	1.11774e+06		44	901323
40.1	1.11364e+06		44.11	897138
40.2	1.11028e+06		44.22	897962
40.3	1.11131e+06		44.33	894756
40.4	1.10591e+06		44.44	892589
40.5	1.10471e+06		44.55	889786
40.6	1.10403e+06		44.66	887566
40.7	1.09819e+06		44.77	885346
40.8	1098028		44.88	883288
40.9	1.0932e+06		44.99	879081
41	1093990		45.1	879898
41.1	1.08804e+06		45.21	879371
41.2	1.08607e+06		45.32	875392
41.3	1.08855e+06		45.43	875367
41.4	1.08406e+06		45.54	873238
41.5	1.08323e+06		45.65	866764
41.6	1.07858e+06		45.76	868061
41.7	1.07379e+06		45.87	866116
41.8	1073756		45.98	863063
41.9	1.07139e+06		46.09	860684
42	1.06955e+06		46.2	859365
42.1	1.06754e+06		46.31	856490
42.2	1.06546e+06		46.42	855922
42.3	1.06419e+06		46.53	850069
42.4	1.06318e+06		46.64	852788
42.5	1.05843e+06		46.75	850699
42.6	1.05731e+06		46.86	847051
42.7	1.05574e+06		46.97	848130
42.8	1.05033e+06		47.08	847681
42.9	1049905		47.19	841058
43	1.04345e+06		47.3	842193
43.1	1.04343e+06		47.41	841787
43.2	1.04381e+06		47.52	838339
43.3	1.04067e+06		47.63	837406
43.4	1.03907e+06		47.74	832352
43.5	1.03518e+06		47.85	833799
43.6	1.03544e+06		47.96	832370
43.7	1.0357e+06		48.07	827899
43.8	1.0299e+06		48.18	825791
43.9	1.03036e+06		48.29	825261
44	1.02653e+06		48.4	821260
44.1	1.02435e+06		48.51	824631
44.2	1.02296e+06		48.62	819920
44.3	1.02085e+06		48.73	821482
44.4	1.01646e+06		48.84	816318
44.5	1.01728e+06		48.95	817740
44.6	1.01998e+06		49.06	814366
44.7	1.00973e+06		49.17	813714
44.8	1.00618e+06		49.28	809767
44.9	1.00714e+06		49.39	809177
45	1.00693e+06		49.5	809103
45.1	1.0067e+06		49.61	803702
45.2	1.00395e+06		49.72	802345
45.3	999397		49.83	799904
45.4	996665		49.94	798937
45.5	998243		50.05	799792
45.6	996291		50.16	800032
45.7	993226		50.27	793833
45.8	990687		50.38	794226
45.9	984772		50.49	791887
46	986933		50.6	792782
46.1	983784		50.71	789611
46.2	982228		50.82	785280
46.3	977834		50.93	784756
46.4	978461		51.04	784260
46.5	976799		51.15	779414
46.6	973422		51.26	777687
46.7	972649		51.37	777496
46.8	970201		51.48	775077
46.9	970425		51.59	776259
47	967872		51.7	776171
47.1	966341		51.81	769339
47.2	960968		51.92	772401
47.3	957934		52.03	769751
47.4	959546		52.14	768485
47.5	960687		52.25	765120
47.6	956590		52.36	764344
47.7	953690		52.47	759592
47.8	955941		52.58	760297
47.9	949596		52.69	760827
48	948841		52.8	758076
48.1	947744		52.91	758335
48.2	942586		53.02	758342
48.3	944354		53.13	756349
48.4	941164		53.24	753402
48.5	937769		53.35	753808
48.6	939050		53.46	749433
48.7	935954		53.57	749133
48.8	932998		53.68	750247
48.9	934089		53.79	744815
49	930035		53.9	744210
49.1	930500		54.01	743299
49.2	927164		54.12	742962
49.3	924856		54.23	740727
49.4	922970		54.34	738036
49.5	922093		54.45	739520
49.6	921011		54.56	735890
49.7	921286		54.67	733234
49.8	920132		54.78	730296
49.9	915046		54.89	731590
50	915392		55	730562
50.1	912508		55.11	727858
50.2	912402		55.22	728030
50.3	908994		55.33	727319
50.4	907856		55.44	725133
50.5	905274		55.55	723705
50.6	904401		55.66	722969
50.7	904142		55.77	724044
50.8	902022		55.88	722317
50.9	900120		55.99	718067
51	900319		56.1	718553
51.1	895109		56.21	713050
51.2	894239		56.32	714684
51.3	893206		56.43	711166
51.4	891872		56.54	711924
51.5	890225		56.65	711048
51.6	885782		56.76	709052
51.7	887201		56.87	707839
51.8	884410		56.98	705719
51.9	883889		57.09	706158
52	880023		57.2	704091
52.1	880862		57.31	703907
52.2	879271		57.42	704394
52.3	879034		57.53	699585
52.4	876084		57.64	698765
52.5	873478		57.75	694964
52.6	868554		57.86	697655
52.7	870509		57.97	694930
52.8	867986		58.08	694855
52.9	866633		58.19	693118
53	865829		58.3	690786
53.1	866259		58.41	689716
53.2	865692		58.52	688438
53.3	862651		58.63	687855
53.4	859574		58.74	685320
53.5	858803		58.85	684556
53.6	857254		58.96	683078
53.7	857952		59.07	684478
53.8	853755		59.18	682024
53.9	852901		59.29	680134
54	851519		59.4	677268
54.1	853315		59.51	677010
54.2	846854		59.62	676398
54.3	849265		59.73	676227
54.4	847113		59.84	673246
54.5	845277		59.95	671643
54.6	843078		60.06	669473
54.7	843372		60.17	670293
54.8	840796		60.28	668472
54.9	838666		60.39	668135
55	835969		60.5	665653
55.1	835567		60.61	666043
55.2	834407		60.72	666034
55.3	833424		60.83	666377
55.4	831089		60.94	662993
55.5	830306		61.05	660480
55.6	829034		61.16	659744
55.7	826084		61.27	657764
55.8	824170		61.38	656464
55.9	825598		61.49	656177
56	823362		61.6	655949
56.1	820964		61.71	657025
56.2	818360		61.82	653576
56.3	820188		61.93	654038
56.4	819667		62.04	650714
56.5	815663		62.15	649276
56.6	813730		62.26	648207
56.7	812127		62.37	649117
56.8	812651		62.48	647789
56.9	812034		62.59	647147
57	813010		62.7	643520
57.1	808008		62.81	645095
57.2	805866		62.92	643979
57.3	809115		63.03	640676
57.4	802049		63.14	640642
57.5	802679		63.25	639099
57.6	801903		63.36	638544
57.7	802532		63.47	637284
57.8	797968		63.58	638356
57.9	795576		63.69	637511
58	796873		63.8	635488
58.1	794332		63.91	632023
58.2	794001		64.02	631952
58.3	794035		64.13	629133
58.4	793590		64.24	627069
58.5	788214		64.35	628880
58.6	791164		64.46	625482
58.7	786689		64.57	626713
58.8	786402		64.68	625413
58.9	784491		64.79	627695
59	785064		64.9	623093
59.1	785024		65.01	621590
59.2	780665		65.12	622232
59.3	778370		65.23	618375
59.4	780303		65.34	620177
59.5	779929		65.45	621974
59.6	775654		65.56	617773
59.7	774762		65.67	617193
59.8	773533		65.78	613526
59.9	773858		65.89	614655
60	768264		66	613944
60.1	768423		66.11	613336
60.2	769127		66.22	613657
60.3	768366		66.33	611057
60.4	766449		66.44	610071
60.5	766642		66.55	609604
60.6	763265		66.66	609579
60.7	765289		66.77	606956
60.8	763159		66.88	606514
60.9	760350		66.99	605001
61	759960		67.1	601580
61.1	758476		67.21	602136
61.2	756648		67.32	600093
61.3	756308		67.43	599488
61.4	756433		67.54	598662
61.5	755307		67.65	598144
61.6	752330		67.76	598600
61.7	750474		67.87	595821
61.8	751865		67.98	595357
61.9	747144		68.09	596180
62	748488		68.2	593183
62.1	747927		68.31	594194
62.2	744943		68.42	590848
62.3	744893		68.53	589837
62.4	745089		68.64	590408
62.5	744886		68.75	587234
62.6	739716		68.86	588571
62.7	742217		68.97	588353
62.8	740147		69.08	587318
62.9	735900		69.19	585388
63	737518		69.3	582949
63.1	734603		69.41	585254
63.2	731157		69.52	583470
63.3	734335		69.63	582076
63.4	733097		69.74	581846
63.5	731251		69.85	579750
63.6	732729		69.96	579560
63.7	729299		70.07	580639
63.8	728619		70.18	576043
63.9	728335		70.29	577892
64	725753		70.4	574050
64.1	725220		70.51	577340
64.2	722429		70.62	571387
64.3	720998		70.73	572553
64.4	722005		70.84	572647
64.5	721990		70.95	570938
64.6	719021		71.06	570467
64.7	718245		71.17	568453
64.8	719841		71.28	567636
64.9	717247		71.39	567174
65	715940		71.5	564586
65.1	713623		71.61	566058
65.2	709592		71.72	566492
65.3	712255		71.83	563055
65.4	711884		71.94	561970
65.5	708622		72.05	561889
65.6	708934		72.16	560264
65.7	708535		72.27	559288
65.8	707665		72.38	559912
65.9	705716		72.49	560913
66	704119		72.6	559254
66.1	704983		72.71	556092
66.2	701466		72.82	556345
66.3	701157		72.93	554462
66.4	700094		73.04	553099
66.5	697306		73.15	551449
66.6	699401		73.26	553177
66.7	695728		73.37	550595
66.8	697621		73.48	550913
66.9	696879		73.59	553152
67	695182		73.7	548821
67.1	694874		73.81	545094
67.2	693680		73.92	548079
67.3	690608		74.03	549853
67.4	692164		74.14	546479
67.5	690826		74.25	546607
67.6	690221		74.36	542079
67.7	683870		74.47	542481
67.8	684814		74.58	543991
67.9	684574		74.69	540866
68	683648		74.8	542690
68.1	683948		74.91	540339
68.2	684649		75.02	540601
68.3	683006		75.13	538500
68.4	682563		75.24	537392
68.5	681035		75.35	537795
68.6	679302		75.46	536738
68.7	678675		75.57	535073
68.8	677103		75.68	535388
68.9	677393		75.79	533361
69	674705		75.9	534025
69.1	672017		76.01	532410
69.2	671999		76.12	531016
69.3	671310		76.23	531817
69.4	673932		76.34	530442
69.5	670440		76.45	530822
69.6	667767		76.56	528596
69.7	668615		76.67	528415
69.8	667649		76.78	528203
69.9	666115		76.89	525911
70	666324		77	526167
70.1	667019		77.11	526049
70.2	666115		77.22	521699
70.3	666729		77.33	520879
70.4	663776		77.44	523925
70.5	661210		77.55	522553
70.6	660533		77.66	524162
70.7	658865		77.77	520773
70.8	658372		77.88	518789
70.9	660277		77.99	519949
71	658759		78.1	517536
71.1	654886		78.21	519223
71.2	656414		78.32	517548
71.3	651855		78.43	513482
71.4	656514		78.54	514770
71.5	649700		78.65	511268
71.6	653486		78.76	513242
71.7	652398		78.87	511823
71.8	647730		78.98	512544
71.9	648615		79.09	512603
72	650053		79.2	510464
72.1	646872		79.31	512092
72.2	647624		79.42	511605
72.3	647300		79.53	509843
72.4	646080		79.64	506990
72.5	644998		79.75	504948
72.6	644976		79.86	506257
72.7	640542		79.97	509263
72.8	643112		80.08	507243
72.9	641490		80.19	504056
73	641072		80.3	505830
73.1	636663		80.41	502961
73.2	635700		80.52	503120
73.3	636398		80.63	501898
73.4	635310		80.74	500339
73.5	636642		80.85	498923
73.6	635740		80.96	501552
73.7	633233		81.07	501692
73.8	631537		81.18	498465
73.9	630960		81.29	499070
74	631415		81.4	495406
74.1	630985		81.51	497199
74.2	631072		81.62	496401
74.3	627069		81.73	494910
74.4	628410		81.84	495618
74.5	629070		81.95	493828
74.6	627306		82.06	493099
74.7	625996		82.17	493460
74.8	625793		82.28	491034
74.9	626539		82.39	490947
75	621241		82.5	490632
75.1	621397		82.61	491315
75.2	621886		82.72	491733
75.3	618986		82.83	490068
75.4	622176		82.94	488400
75.5	621210		83.05	486482
75.6	618709		83.16	486921
75.7	620879		83.27	486373
75.8	618628		83.38	484661
75.9	615678		83.49	486510
76	613685		83.6	485892
76.1	615042		83.71	481087
76.2	613031		83.82	485197
76.3	612267		83.93	479834
76.4	611908		84.04	483008
76.5	610789		84.15	479525
76.6	611627		84.26	479322
76.7	610567		84.37	480560
76.8	608665		84.48	479547
76.9	607499		84.59	479700
77	605425		84.7	481702
77.1	604197		84.81	475381
77.2	606252		84.92	475178
77.3	602728		85.03	476987
77.4	604664		85.14	474910
77.5	605775		85.25	473956
77.6	602292		85.36	473607
77.7	601378		85.47	475334
77.8	601194		85.58	473613
77.9	598631		85.69	471365
78	597234		85.8	470354
78.1	598306		85.91	473108
78.2	598416		86.02	470171
78.3	596167		86.13	467595
78.4	596847		86.24	469609
78.5	595422		86.35	467988
78.6	594761		86.46	466323
78.7	594602		86.57	465902
78.8	592429		86.68	464474
78.9	589993		86.79	466142
79	592376		86.9	465191
79.1	593414		87.01	464146
79.2	589990		87.12	464090
79.3	588088		87.23	464467
79.4	589395		87.34	463211
79.5	588537		87.45	461433
79.6	587726		87.56	463183
79.7	587396		87.67	462013
79.8	584599		87.78	460189
79.9	587586		87.89	459762
80	583398		88	458901
80.1	581593		88.11	458883
80.2	584144		88.22	460367
80.3	583317		88.33	457610
80.4	581643		88.44	454997
80.5	581085		88.55	454735
80.6	580137		88.66	456064
80.7	579426		88.77	455128
80.8	579326		88.88	455836
80.9	577324		88.99	453632
81	576962		89.1	453479
81.1	574683		89.21	452977
81.2	575802		89.32	451789
81.3	574870		89.43	451773
81.4	575640		89.54	451758
81.5	571206		89.65	450741
81.6	571761		89.76	450108
81.7	570495		89.87	448692
81.8	571531		89.98	449802
81.9	572204		90.09	448627
82	572394		90.2	447663
82.1	570570		90.31	446176
82.2	569725		90.42	447928
82.3	566969		90.53	447679
82.4	567574		90.64	446220
82.5	569298		90.75	443990
82.6	566682		90.86	445446
82.7	565092		90.97	445094
82.8	562809		91.08	442041
82.9	563448		91.19	442606
83	564446		91.3	443806
83.1	563267		91.41	441680
83.2	561792		91.52	442584
83.3	563433		91.63	442765
83.4	562728		91.74	438639
83.5	561016		91.85	440947
83.6	562198		91.96	439120
83.7	558843		92.07	438727
83.8	557913		92.18	437295
83.9	559538		92.29	436912
84	556186		92.4	439328
84.1	556538		92.51	435590
84.2	558905		92.62	439154
84.3	556077		92.73	437149
84.4	556467		92.84	436463
84.5	552304		92.95	434464
84.6	554745		93.06	435060
84.7	551602		93.17	432518
84.8	551138		93.28	431792
84.9	550155		93.39	433800
85	554150		93.5	431358
85.1	550046		93.61	432958
85.2	548493		93.72	432880
85.3	551848		93.83	433017
85.4	547165		93.94	431327
85.5	547583		94.05	428321
85.6	547895		94.16	428137
85.7	546086		94.27	429378
85.8	546463		94.38	429369
85.9	546778		94.49	429204
86	545219		94.6	427620
86.1	543183		94.71	425216
86.2	542575		94.82	425481
86.3	543906		94.93	425615
86.4	541499		95.04	422634
86.5	542687		95.15	424829
86.6	542232		95.26	424586
86.7	541755		95.37	423756
86.8	538846		95.48	425462
86.9	539943		95.59	422347
87	540218		95.7	420457
87.1	537106		95.81	422864
87.2	535543		95.92	422275
87.3	534627		96.03	420716
87.4	534334		96.14	421602
87.5	537311		96.25	418384
87.6	536152		96.36	418876
87.7	532269		96.47	419989
87.8	533189		96.58	418867
87.9	534196		96.69	419740
88	529326		96.8	417551
88.1	533286		96.91	418140
88.2	530978		97.02	415752
88.3	531518		97.13	415527
88.4	532534		97.24	416241
88.5	529737		97.35	415771
88.6	529310		97.46	414165
88.7	528777		97.57	414349
88.8	526510		97.68	414049
88.9	526625		97.79	411998
89	524175		97.9	413120
89.1	528262		98.01	411695
89.2	526416		98.12	410008
89.3	525459		98.23	409721
89.4	523124		98.34	410791
89.5	522927		98.45	408574
89.6	523591		98.56	410080
89.7	522494		98.67	409119
89.8	521577		98.78	406831
89.9	520451		98.89	406541
90	522338		99	407626
90.1	522400		99.11	407804
90.2	520242		99.22	407139
90.3	518524		99.33	407785
90.4	519803		99.44	405836
90.5	517508		99.55	404476
90.6	518634		99.66	405421
90.7	516588		99.77	402344
90.8	515500		99.88	405203
90.9	514068		99.99	406014
91	516251		100.1	403033
91.1	513170		100.21	402281
91.2	513803		100.32	401358
91.3	513875		100.43	401302
91.4	513757		100.54	401845
91.5	512768		100.65	402503
91.6	512802		100.76	401885
91.7	509980		100.87	399363
91.8	508911		100.98	398596
91.9	506454		101.09	397354
92	511172		101.2	400183
92.1	508082		101.31	398514
92.2	508537		101.42	397401
92.3	506822		101.53	398265
92.4	507271		101.64	396048
92.5	507954		101.75	394370
92.6	507396		101.86	394676
92.7	503613		101.97	396469
92.8	505946		102.08	395253
92.9	505702		102.19	395013
93	502834		102.3	393210
93.1	504748		102.41	392097
93.2	504720		102.52	394935
93.3	501942		102.63	392337
93.4	502397		102.74	393809
93.5	500888		102.85	392980
93.6	500267		102.96	392403
93.7	499706		103.07	391339
93.8	498219		103.18	391087
93.9	500373		103.29	389715
94	499357		103.4	389522
94.1	498138		103.51	387588
94.2	497932		103.62	388237
94.3	497994		103.73	387903
94.4	495927		103.84	391196
94.5	493794		103.95	387545
94.6	495677		104.06	388549
94.7	494474		104.17	385686
94.8	493426		104.28	385518
94.9	494798		104.39	387002
95	494779		104.5	385402
95.1	492010		104.61	385524
95.2	494670		104.72	384782
95.3	491636		104.83	384180
95.4	491037		104.94	384738
95.5	490389		105.05	383475
95.6	488730		105.16	383073
95.7	491468		105.27	383566
95.8	489803		105.38	382197
95.9	487860		105.49	381043
96	489588		105.6	382627
96.1	488153		105.71	383008
96.2	487006		105.82	379793
96.3	488194		105.93	379506
96.4	485596		106.04	379469
96.5	486426		106.15	379852
96.6	486098		106.26	378938
96.7	485219		106.37	377956
96.8	482837		106.48	377320
96.9	482646		106.59	377345
97	484499		106.7	377744
97.1	481343		106.81	377969
97.2	485041		106.92	376718
97.3	481527		107.03	377361
97.4	480648		107.14	374695
97.5	482166		107.25	374695
97.6	482151		107.36	375599
97.7	480071		107.47	374046
97.8	479731		107.58	373070
97.9	480906		107.69	373850
98	477508		107.8	372958
98.1	478272		107.91	373011
98.2	478141		108.02	372206
98.3	476504		108.13	370890
98.4	479026		108.24	373463
98.5	476974		108.35	371077
98.6	476591		108.46	370024
98.7	474143		108.57	372150
98.8	474046		108.68	369468
98.9	473105		108.79	371053
99	472197		108.9	368084
99.1	473504		109.01	368945
99.2	471645		109.12	369515
99.3	471159		109.23	369465
99.4	471814		109.34	366628
99.5	470161		109.45	366918
99.6	471692		109.56	366749
99.7	471393		109.67	365412
99.8	470928		109.78	366544
99.9	469538		109.89	365246
100	470333		110	365830
100.1	467358		110.11	364869
100.2	467732		110.22	365137
100.3	468627		110.33	363915
100.4	466083		110.44	364030
100.5	467105		110.55	364033
100.6	465100		110.66	361941
100.7	466033		110.77	361791
100.8	464891		110.88	363082
100.9	463585		110.99	363067
101	462637		111.1	361710
101.1	463070		111.21	360762
101.2	462808		111.32	360784
101.3	463014		111.43	358991
101.4	465428		111.54	359506
101.5	460601		111.65	360270
101.6	461895		111.76	361024
101.7	458764		111.87	358985
101.8	459996		111.98	359275
101.9	459812		112.09	357785
102	460492		112.2	357254
102.1	458075		112.31	356961
102.2	459653		112.42	356675
102.3	456949		112.53	355923
102.4	457208		112.64	357507
102.5	455150		112.75	356269
102.6	455821		112.86	356042
102.7	456036		112.97	355022
102.8	454929		113.08	354052
102.9	455562		113.19	353762
103	453937		113.3	354105
103.1	453155		113.41	352537
103.2	453797		113.52	353924
103.3	454377		113.63	354866
103.4	452790		113.74	351071
103.5	451920		113.85	352608
103.6	451867		113.96	349394
103.7	452671		114.07	350563
103.8	448493		114.18	352128
103.9	450654		114.29	351567
104	450457		114.4	350463
104.1	451324		114.51	350550
104.2	449391		114.62	351115
104.3	449497		114.73	349886
104.4	450339		114.84	349945
104.5	448826		114.95	351399
104.6	450258		115.06	349022
104.7	448820		115.17	347831
104.8	447005		115.28	348920
104.9	446613		115.39	347111
105	445612		115.5	347339
105.1	445948		115.61	347161
105.2	446887		115.72	347074
105.3	445069		115.83	345926
105.4	444795		115.94	347513
105.5	444071		116.05	345221
105.6	443151		116.16	345518
105.7	443978		116.27	345240
105.8	443304		116.38	346188
105.9	441221		116.49	344835
106	440894		116.6	344432
106.1	442359		116.71	344261
106.2	440248		116.82	342973
106.3	440725		116.93	342162
106.4	441524		117.04	343279
106.5	439007		117.15	342580
106.6	437620		117.26	342864
106.7	439082		117.37	340656
106.8	439765		117.48	341558
106.9	439123		117.59	342166
107	438452		117.7	340987
107.1	436263		117.81	341096
107.2	435661		117.92	340656
107.3	435864		118.03	340787
107.4	438842		118.14	340741
107.5	434704		118.25	339665
107.6	437383		118.36	337070
107.7	435596		118.47	338380
107.8	434414		118.58	337451
107.9	434667		118.69	336737
108	432771		118.8	337201
108.1	432309		118.91	335290
108.2	432462		119.02	336207
108.3	433270		119.13	337803
108.4	431673		119.24	337329
108.5	432038		119.35	335923
108.6	431464		119.46	334981
108.7	430919		119.57	334981
108.8	430894		119.68	332830
108.9	431458		119.79	333223
109	426756		119.9	333640
109.1	429154		120.01	331782
109.2	428540		120.12	335876
109.3	429965		120.23	333226
109.4	425827		120.34	332509
109.5	427146		120.45	332315
109.6	426453		120.56	332272
109.7	426092		120.67	330781
109.8	427005		120.78	331713
109.9	425240		120.89	331548
110	424798		121	331068
110.1	427174		121.11	331380
110.2	425674		121.22	328736
110.3	423391		121.33	328932
110.4	423391		121.44	330220
110.5	425010		121.55	327204
110.6	422051		121.66	328184
110.7	423999		121.77	326802
110.8	422247		121.88	328773
110.9	422004		121.99	328277
111	422599		122.1	329415
111.1	422069		122.21	326955
111.2	418889		122.32	327039
111.3	421274		122.43	326391
111.4	420601		122.54	328795
111.5	419544		122.65	327479
111.6	420376		122.76	325065
111.7	419911		122.87	325739
111.8	419163		122.98	325748
111.9	418013		123.09	325190
112	419703		123.2	323715
112.1	415328		123.31	324411
112.2	417143		123.42	323185
112.3	416765		123.53	325053
112.4	412278		123.64	320912
112.5	416902		123.75	320485
112.6	416254		123.86	322770
112.7	415109		123.97	321579
112.8	413965		124.08	323204
112.9	413684		124.19	322209
113	415515		124.3	321486
113.1	414333		124.41	318545
113.2	414947		124.52	320928
113.3	412936		124.63	321938
113.4	413407		124.74	320993
113.5	413005		124.85	319874
113.6	411287		124.96	320815
113.7	412157		125.07	322153
113.8	410401		125.18	317890
113.9	409774		125.29	317354
114	410495		125.4	317669
114.1	410800		125.51	319066
114.2	409631		125.62	316250
114.3	408942		125.73	319029
114.4	408371		125.84	317482
114.5	408826		125.95	317513
114.6	406656		126.06	316069
114.7	408957		126.17	315552
114.8	406279		126.28	314354
114.9	407928		126.39	315390
115	405948		126.5	313843
115.1	406338		126.61	315661
115.2	405880		126.72	313799
115.3	406357		126.83	315745
115.4	406070		126.94	312253
115.5	404542		127.05	316606
115.6	404274		127.16	315399
115.7	403182		127.27	314068
115.8	404043		127.38	313120
115.9	404383		127.49	311645
116	403451		127.6	313254
116.1	404779		127.71	310045
116.2	402783		127.82	312627
116.3	400039		127.93	311738
116.4	401963		128.04	310915
116.5	401994		128.15	310263
116.6	400735		128.26	310391
116.7	400398		128.37	312437
116.8	400388		128.48	309437
116.9	399718		128.59	310659
117	398677		128.7	310139
117.1	400445		128.81	309022
117.2	399762		128.92	307660
117.3	398596		129.03	309524
117.4	400033		129.14	310079
117.5	396391		129.25	308112
117.6	398150		129.36	309858
117.7	398143		129.47	307551
117.8	396254		129.58	307373
117.9	397439		129.69	308383
118	397439		129.8	306624
118.1	394573		129.91	306899
118.2	396126		130.02	306041
118.3	394860		130.13	307906
118.4	392375		130.24	305019
118.5	392331		130.35	303129
118.6	392786		130.46	304102
118.7	394068		130.57	303123
118.8	395746		130.68	303703
118.9	392191		130.79	303531
119	392696		130.9	304226
119.1	392718		131.01	302059
119.2	392849		131.12	305290
119.3	391339		131.23	304585
119.4	392344		131.34	305025
119.5	393563		131.45	301352
119.6	391991		131.56	301464
119.7	391336		131.67	303010
119.8	390123		131.78	302674
119.9	390990		131.89	301769
120	388711		132	299412
120.1	389054		132.11	302427
120.2	388302		132.22	302901
120.3	387114		132.33	300235
120.4	387473		132.44	299833
120.5	386600		132.55	299072
120.6	385805		132.66	300369
120.7	388636		132.77	300326
120.8	385484		132.88	299783
120.9	385340		132.99	299456
121	386410		133.1	297529
121.1	382752		133.21	298969
121.2	385119		133.32	297681
121.3	384735		133.43	299141
121.4	385705		133.54	296687
121.5	384311		133.65	298436
121.6	383192		133.76	297423
121.7	381723		133.87	295352
121.8	382518		133.98	297716
121.9	384258		134.09	296387
122	382621		134.2	295913
122.1	381891		134.31	294401
122.2	382431		134.42	296010
122.3	381483		134.53	295399
122.4	380451		134.64	294713
122.5	380102		134.75	293921
122.6	379752		134.86	295287
122.7	380220		134.97	294417
122.8	378218		135.08	294941
122.9	380784		135.19	294205
123	380925		135.3	293428
123.1	378917		135.41	293372
123.2	378199		135.52	293743
123.3	379793		135.63	292830
123.4	377579		135.74	293135
123.5	377351		135.85	292153
123.6	377651		135.96	292299
123.7	377227		136.07	292349
123.8	375717		136.18	291741
123.9	376933		136.29	291548
124	375805		136.4	290787
124.1	375094		136.51	290591
124.2	376512		136.62	289253
124.3	375480		136.73	290528
124.4	376908		136.84	289490
124.5	374585		136.95	291442
124.6	373435		137.06	289549
124.7	373793		137.17	287946
124.8	374143		137.28	289671
124.9	373666		137.39	288670
125	374077		137.5	287650
125.1	375923		137.61	289044
125.2	373160		137.72	287086
125.3	370928		137.83	287554
125.4	370532		137.94	287123
125.5	370557		138.05	285823
125.6	371380		138.16	289792
125.7	370728		138.27	286372
125.8	370812		138.38	287716
125.9	370289		138.49	284937
126	371127		138.6	286381
126.1	369889		138.71	286088
126.2	372970		138.82	284990
126.3	368711		138.93	287332
126.4	369303		139.04	284414
126.5	368362		139.15	285767
126.6	369057		139.26	284987
126.7	368926		139.37	283606
126.8	368938		139.48	284077
126.9	367579		139.59	283116
127	369060		139.7	283001
127.1	365312		139.81	282231
127.2	368199		139.92	282421
127.3	367495		140.03	282923
127.4	365059		140.14	280472
127.5	364694		140.25	282175
127.6	366447		140.36	283703
127.7	364850		140.47	282539
127.8	365125		140.58	282262
127.9	367566		140.69	283297
128	363962		140.8	280148
128.1	365028		140.91	280977
128.2	364903		141.02	280092
128.3	363235		141.13	280781
128.4	362312		141.24	280584
128.5	363372		141.35	280008
128.6	362153		141.46	278361
128.7	362484		141.57	278829
128.8	360956		141.68	278926
128.9	360151		141.79	278729
129	360946		141.9	280397
129.1	360738		142.01	279839
129.2	360825		142.12	278271
129.3	358486		142.23	278408
129.4	359556		142.34	278505
129.5	361090		142.45	276818
129.6	359406		142.56	278056
129.7	358745		142.67	277382
129.8	359849		142.78	276032
129.9	358006		142.89	277507
130	359640		143	278604
130.1	356285		143.11	277585
130.2	357772		143.22	276468
130.3	355144		143.33	276390
130.4	357467		143.44	275835
130.5	354517		143.55	275031
130.6	356506		143.66	275034
130.7	357233		143.77	275929
130.8	354885		143.88	273662
130.9	355234		143.99	274095
131	357186		144.1	273799
131.1	354389		144.21	274529
131.2	353843		144.32	272801
131.3	351056		144.43	273852
131.4	352066		144.54	274158
131.5	353600		144.65	273497
131.6	352686		144.76	273300
131.7	352256		144.87	274198
131.8	354018		144.98	271651
131.9	353182		145.09	272742
132	351464		145.2	271592
132.1	352967		145.31	272084
132.2	352368		145.42	271158
132.3	351866		145.53	271065
132.4	353266		145.64	271386
132.5	352022		145.75	270475
132.6	350953		145.86	272172
132.7	350691		145.97	270862
132.8	349216		146.08	271171
132.9	349983		146.19	270531
133	350766		146.3	268816
133.1	349724		146.41	269147
133.2	348386		146.52	268383
133.3	346693		146.63	268582
133.4	349297		146.74	267825
133.5	346805		146.85	270562
133.6	349450		146.96	267850
133.7	348573		147.07	268296
133.8	347074		147.18	268031
133.9	348246		147.29	268221
134	348181		147.4	268311
134.1	346544		147.51	265343
134.2	347192		147.62	266319
134.3	345639		147.73	266955
134.4	347124		147.84	266920
134.5	347211		147.95	266194
134.6	345346		148.06	266531
134.7	344211		148.17	266780
134.8	344997		148.28	264576
134.9	343232		148.39	265243
135	344401		148.5	265885
135.1	345034		148.61	264566
135.2	341947		148.72	262935
135.3	344598		148.83	264382
135.4	345259		148.94	263503
135.5	342958		149.05	263216
135.6	342481		149.16	262078
135.7	342979		149.27	263048
135.8	342359		149.38	262483
135.9	342976		149.49	265168
136	340195		149.6	263291
136.1	342069		149.71	263303
136.2	340812		149.82	262433
136.3	340186		149.93	262895
136.4	340329		150.04	262009
136.5	339559		150.15	261888
136.6	339612		150.26	262929
136.7	338882		150.37	260912
136.8	338720		150.48	263029
136.9	338739		150.59	261152
137	338626		150.7	259979
137.1	339889		150.81	260871
137.2	338664		150.92	259742
137.3	337438		151.03	260681
137.4	337990		151.14	259094
137.5	339007		151.25	258788
137.6	338842		151.36	261791
137.7	337145		151.47	259268
137.8	338327		151.58	259349
137.9	338040		151.69	260397
138	336466		151.8	259209
138.1	334651		151.91	258389
138.2	335309		152.02	257781
138.3	335025		152.13	257762
138.4	335343		152.24	258345
138.5	333902		152.35	258423
138.6	335278		152.46	258277
138.7	334093		152.57	257460
138.8	336026		152.68	256568
138.9	334408		152.79	255664
139	333279		152.9	255785
139.1	335006		153.01	257744
139.2	335499		153.12	255698
139.3	335340		153.23	255695
139.4	331988		153.34	255430
139.5	333500		153.45	256587
139.6	332346		153.56	256581
139.7	331059		153.67	257108
139.8	332696		153.78	254666
139.9	333634		153.89	256001
140	332926		154	255492
140.1	329967		154.11	254866
140.2	332100		154.22	256275
140.3	329368		154.33	256200
140.4	329587		154.44	253668
140.5	329581		154.55	254800
140.6	329372		154.66	253871
140.7	329353		154.77	253207
140.8	329225		154.88	252639
140.9	330157		154.99	254214
141	328065		155.1	253755
141.1	328583		155.21	251420
141.2	328717		155.32	252118
141.3	329238		155.43	252733
141.4	328152		155.54	252274
141.5	327463		155.65	253989
141.6	328452		155.76	252433
141.7	326450		155.87	253041
141.8	327585		155.98	252580
141.9	328436		156.09	253790
142	326319		156.2	250575
142.1	325917		156.31	252374
142.2	325870		156.42	250937
142.3	327105		156.53	252206
142.4	325187		156.64	249512
142.5	326556		156.75	249948
142.6	324367		156.86	250229
142.7	324900		156.97	249312
142.8	325564		157.08	247806
142.9	324454		157.19	248236
143	324280		157.3	247949
143.1	323272		157.41	250812
143.2	325109		157.52	248545
143.3	323048		157.63	249901
143.4	323113		157.74	249490
143.5	321651		157.85	250444
143.6	323388		157.96	248193
143.7	323032		158.07	247136
143.8	322889		158.18	249957
143.9	321402		158.29	246877
144	320672		158.4	246955
144.1	321292		158.51	247703
144.2	321520		158.62	246412
144.3	319138		158.73	247326
144.4	320017		158.84	246144
144.5	320828		158.95	248295
144.6	318876		159.06	245891
144.7	319434		159.17	246989
144.8	319924		159.28	246328
144.9	319540		159.39	246278
145	319711		159.5	246050
145.1	319191		159.61	245689
145.2	319886		159.72	246952
145.3	317638		159.83	245651
145.4	318985		159.94	244167
145.5	317741		160.05	244476
145.6	316880		160.16	244002
145.7	318396		160.27	245371
145.8	318208		160.38	244532
145.9	317572		160.49	244052
146	317257		160.6	243069
146.1	317307		160.71	244273
146.2	317469		160.82	243275
146.3	316465		160.93	242546
146.4	315664		161.04	241807
146.5	317516		161.15	243431
146.6	316366		161.26	242196
146.7	314663		161.37	240983
146.8	315424		161.48	240684
146.9	315184		161.59	241301
147	315808		161.7	241707
147.1	313693		161.81	240229
147.2	315648		161.92	241884
147.3	314411		162.03	242034
147.4	312265		162.14	239243
147.5	312116		162.25	241351
147.6	312692		162.36	241092
147.7	312702		162.47	240123
147.8	313088		162.58	239961
147.9	314018		162.69	239599
148	312792		162.8	239181
148.1	311919		162.91	239253
148.2	312006		163.02	240696
148.3	312961		163.13	239218
148.4	311642		163.24	239290
148.5	310762		163.35	238623
148.6	310712		163.46	238523
148.7	310341		163.57	238735
148.8	310426		163.68	239000
148.9	312811		163.79	237503
149	311227		163.9	238539
149.1	310188		164.01	238604
149.2	308857		164.12	237441
149.3	310669		164.23	237987
149.4	308096		164.34	237341
149.5	311058		164.45	238423
149.6	308944		164.56	238514
149.7	308707		164.67	237775
149.8	309817		164.78	238062
149.9	308078		164.89	236671
150	309655		165	236534
150.1	307454		165.11	236671
150.2	306603		165.22	235732
150.3	306883		165.33	235159
150.4	307186		165.44	236409
150.5	306503		165.55	235670
150.6	306138		165.66	235196
150.7	305168		165.77	235583
150.8	306459		165.88	234697
150.9	306487		165.99	235062
151	304061		166.1	235826
151.1	304426		166.21	235358
151.2	304180		166.32	233896
151.3	304716		166.43	232898
151.4	306540		166.54	233515
151.5	303035		166.65	234123
151.6	303996		166.76	231623
151.7	305839		166.87	234585
151.8	304061		166.98	232121
151.9	304766		167.09	233481
152	304934		167.2	234323
152.1	304485		167.31	233818
152.2	302549		167.42	233709
152.3	302396		167.53	233843
152.4	303322		167.64	233026
152.5	302262		167.75	232608
152.6	302396		167.86	232574
152.7	303721		167.97	231866
152.8	301816		168.08	232415
152.9	303594		168.19	230531
153	301227		168.3	229783
153.1	301956		168.41	231074
153.2	301613		168.52	231953
153.3	300968		168.63	230862
153.4	300744		168.74	231052
153.5	301461		168.85	231211
153.6	299690		168.96	229243
153.7	300541		169.07	230908
153.8	301252		169.18	231024
153.9	300906		169.29	229446
154	298632		169.4	231177
154.1	298838		169.51	229739
154.2	299191		169.62	230035
154.3	299537		169.73	229424
154.4	296743		169.84	229203
154.5	297582		169.95	228205
154.6	298495		170.06	229543
154.7	298012		170.17	227672
154.8	297494		170.28	228261
154.9	299172		170.39	227167
155	297161		170.5	228816
155.1	297426		170.61	227647
155.2	297996		170.72	226923
155.3	295686		170.83	226596
155.4	298380		170.94	227684
155.5	296868		171.05	227419
155.6	296718		171.16	225043
155.7	296497		171.27	226777
155.8	296188		171.38	227578
155.9	295998		171.49	224656
156	294844		171.6	224650
156.1	297628		171.71	227703
156.2	295053		171.82	226820
156.3	292608		171.93	225551
156.4	294470		172.04	227173
156.5	295337		172.15	226365
156.6	295524		172.26	225355
156.7	294223		172.37	226013
156.8	293600		172.48	226194
156.9	294619		172.59	225121
157	294859		172.7	225810
157.1	294043		172.81	224912
157.2	291498		172.92	223755
157.3	293310		173.03	225901
157.4	293500		173.14	224893
157.5	291311		173.25	224348
157.6	291801		173.36	224401
157.7	292044		173.47	224971
157.8	292415		173.58	222408
157.9	291408		173.69	223974
158	290756		173.8	223309
158.1	292954		173.91	222873
158.2	290444		174.02	224744
158.3	291897		174.13	222050
158.4	288258		174.24	222661
158.5	292321		174.35	224697
158.6	290725		174.46	222165
158.7	289939		174.57	221557
158.8	290609		174.68	222227
158.9	289122		174.79	222698
159	288105		174.9	220996
159.1	289633		175.01	219496
159.2	288542		175.12	222608
159.3	287893		175.23	221588
159.4	289733		175.34	222514
159.5	288430		175.45	220834
159.6	287376		175.56	219780
159.7	287940		175.67	220793
159.8	287457		175.78	219006
159.9	287388		175.89	220600
160	286783		176	218479
160.1	287148		176.11	220160
160.2	287678		176.22	220328
160.3	285193		176.33	219009
160.4	287803		176.44	218205
160.5	286132		176.55	219034
160.6	285542		176.66	219998
160.7	285957		176.77	220241
160.8	286225		176.88	220229
160.9	287691		176.99	219589
161	284791		177.1	219097
161.1	285505		177.21	219215
161.2	285336		177.32	215442
161.3	285000		177.43	217862
161.4	287794		177.54	218810
161.5	284544		177.65	218607
161.6	283466		177.76	218573
161.7	284641		177.87	216945
161.8	283862		177.98	217425
161.9	284083		178.09	216811
162	283353		178.2	216359
162.1	283749		178.31	216549
162.2	282702		178.42	217008
162.3	282764		178.53	216830
162.4	281526		178.64	216010
162.5	281994		178.75	215611
162.6	282062		178.86	217806
162.7	282833		178.97	215791
162.8	282655		179.08	214647
162.9	276450		179.19	215807
163	275084		179.3	215520
163.1	275508		179.41	215801
163.2	275336		179.52	215165
163.3	276016		179.63	215901
163.4	277067		179.74	215230
163.5	277229		179.85	214410
163.6	276128		179.96	214794
163.7	274700		180.07	215277
163.8	275789		180.18	215533
163.9	274198		180.29	214101
164	274688		180.4	214669
164.1	274934		180.51	212892
164.2	276150		180.62	213752
164.3	273896		180.73	213724
164.4	274866		180.84	213677
164.5	274214		180.95	213945
164.6	273946		181.06	211869
164.7	274700		181.17	211909
164.8	273596		181.28	213197
164.9	273210		181.39	214725
165	274594		181.5	212031
165.1	272889		181.61	212018
165.2	272839		181.72	211501
165.3	273316		181.83	212773
165.4	272586		181.94	213347
165.5	272892		182.05	212483
165.6	271535		182.16	210855
165.7	271941		182.27	212754
165.8	271208		182.38	212477
165.9	271576		182.49	211145
166	271270		182.6	210172
166.1	269820		182.71	210971
166.2	271036		182.82	210971
166.3	271813		182.93	210459
166.4	272502		183.04	209808
166.5	270419		183.15	210066
166.6	269212		183.26	210229
166.7	271386		183.37	211030
166.8	269633		183.48	209698
166.9	268186		183.59	209515
167	269362		183.7	210300
167.1	267931		183.81	210525
167.2	269926		183.92	209639
167.3	270656		184.03	210456
167.4	268333		184.14	209059
167.5	267934		184.25	208036
167.6	267868		184.36	209602
167.7	269845		184.47	209558
167.8	268648		184.58	207435
167.9	268311		184.69	209009
168	267663		184.8	208379
168.1	267678		184.91	208779
168.2	268320		185.02	207946
168.3	266718		185.13	208576
168.4	266730		185.24	208183
168.5	266977		185.35	207887
168.6	265402		185.46	206602
168.7	265895		185.57	208648
168.8	265474		185.68	208345
168.9	266029		185.79	206162
169	267220		185.9	207114
169.1	266889		186.01	205361
169.2	265246		186.12	208158
169.3	264407		186.23	207750
169.4	264058		186.34	207179
169.5	264267		186.45	205932
169.6	264519		186.56	207123
169.7	265424		186.67	205804
169.8	264616		186.78	205938
169.9	264585		186.89	207244
170	264102		187	206032
170.1	265180		187.11	205080
170.2	263933		187.22	204557
170.3	264822		187.33	205586
170.4	264351		187.44	205414
170.5	263503		187.55	205037
170.6	263537		187.66	205361
170.7	263316		187.77	205339
170.8	262910		187.88	204513
170.9	263628		187.99	203755
171	263185		188.1	204918
171.1	264173		188.21	203381
171.2	261835		188.32	204890
171.3	264046		188.43	205342
171.4	262985		188.54	204373
171.5	261822		188.65	203406
171.6	261401		188.76	203440
171.7	260659		188.87	203075
171.8	261320		188.98	204136
171.9	262614		189.09	201332
172	260852		189.2	202888
172.1	261351		189.31	203029
172.2	260675		189.42	202711
172.3	259393		189.53	201766
172.4	260372		189.64	202262
172.5	260918		189.75	202471
172.6	260475		189.86	201738
172.7	260821		189.97	201286
172.8	259272		190.08	200593
172.9	258542		190.19	203026
173	259668		190.3	201953
173.1	260195		190.41	202374
173.2	261220		190.52	201847
173.3	257847		190.63	202012
173.4	260039		190.74	200391
173.5	257962		190.85	201130
173.6	259574		190.96	199783
173.7	256743		191.07	199468
173.8	258869		191.18	200394
173.9	258055		191.29	200681
174	256683		191.4	200303
174.1	257260		191.51	200593
174.2	259406		191.62	199655
174.3	257373		191.73	200400
174.4	257694		191.84	200013
174.5	256141		191.95	199480
174.6	257472		192.06	198252
174.7	258068		192.17	198722
174.8	256035		192.28	200132
174.9	256802		192.39	198264
175	256097		192.5	200325
175.1	256590		192.61	197824
175.2	256727		192.72	198498
175.3	255707		192.83	199751
175.4	256397		192.94	196926
175.5	255527		193.05	198638
175.6	256004		193.16	197313
175.7	256618		193.27	197587
175.8	256082		193.38	197884
175.9	256016		193.49	196895
176	255046		193.6	196886
176.1	254529		193.71	197447
176.2	254192		193.82	198504
176.3	254376		193.93	196350
176.4	255134		194.04	196646
176.5	253341		194.15	197322
176.6	252630		194.26	196362
176.7	253369		194.37	196864
176.8	253344		194.48	196521
176.9	253235		194.59	196128
177	252302		194.7	195773
177.1	253179		194.81	196970
177.2	254276		194.92	196574
177.3	253294		195.03	196930
177.4	252755		195.14	195835
177.5	253971		195.25	196006
177.6	252536		195.36	194881
177.7	253740		195.47	195402
177.8	252349		195.58	195239
177.9	252854		195.69	195402
178	252037		195.8	194572
178.1	251314		195.91	195997
178.2	251220		196.02	194220
178.3	251813		196.13	194482
178.4	251364		196.24	194787
178.5	251959		196.35	194616
178.6	251663		196.46	193933
178.7	251261		196.57	193431
178.8	249786		196.68	193733
178.9	251579		196.79	192820
179	250079		196.9	194114
179.1	251080		197.01	193914
179.2	249948		197.12	194447
179.3	249484		197.23	192601
179.4	250313		197.34	194098
179.5	249761		197.45	192739
179.6	250594		197.56	193730
179.7	250101		197.67	193160
179.8	249683		197.78	193172
179.9	249979		197.89	192246
180	249031		198	192779
180.1	249783		198.11	191853
180.2	246699		198.22	191248
180.3	248158		198.33	191086
180.4	249053		198.44	191869
180.5	248922		198.55	191707
180.6	248645		198.66	192832
180.7	247644		198.77	190621
180.8	247859		198.88	192109
180.9	245265		198.99	191713
181	248520		199.1	189901
181.1	247815		199.21	191429
181.2	247541		199.32	190968
181.3	246290		199.43	189808
181.4	246194		199.54	190790
181.5	246029		199.65	190706
181.6	246708		199.76	189910
181.7	245876		199.87	190194
181.8	246506		199.98	189730
181.9	246322		200.09	189761
182	245558		200.2	190101
182.1	245218		200.31	188959
182.2	246415		200.42	190581
182.3	244794		200.53	190172
182.4	243749		200.64	189287
182.5	245199		200.75	189577
182.6	245311		200.86	188981
182.7	244947		200.97	188785
182.8	244759		201.08	189093
182.9	246191		201.19	189436
183	244211		201.3	189592
183.1	244170		201.41	189942
183.2	244894		201.52	2.30275e+06
183.3	244763		201.63	4512406
183.4	242346		201.74	4.58922e+06
183.5	242589		201.85	4369708
183.6	244395		201.96	4.15475e+06
183.7	242349		202.07	3.9273e+06
183.8	244522		202.18	3.74996e+06
183.9	245009		202.29	3.57681e+06
184	242960		202.4	3.42276e+06
184.1	242449		202.51	3282999
184.2	243300		202.62	3.15848e+06
184.3	244744		202.73	3.04913e+06
184.4	242446		202.84	2.95107e+06
184.5	241554		202.95	2.86802e+06
184.6	242611		203.06	2787905
184.7	241473		203.17	2.7272e+06
184.8	242611		203.28	2.65701e+06
184.9	242817		203.39	2.59045e+06
185	240534		203.5	2.5359e+06
185.1	241962		203.61	2.48256e+06
185.2	241205		203.72	2.43201e+06
185.3	240983		203.83	2.38892e+06
185.4	241267		203.94	2.34336e+06
185.5	240537		204.05	2300419
185.6	240288		204.16	2.26113e+06
185.7	241423		204.27	2.22954e+06
185.8	239056		204.38	2.1876e+06
185.9	241068		204.49	2.14812e+06
186	240843		204.6	2.11965e+06
186.1	240865		204.71	2.09379e+06
186.2	238773		204.82	2.05949e+06
186.3	240135		204.93	2.02672e+06
186.4	238738		205.04	2.00319e+06
186.5	238813		205.15	1.97936e+06
186.6	240039		205.26	1.95261e+06
186.7	240073		205.37	1.92843e+06
186.8	238657		205.48	1907670
186.9	236309		205.59	1.88434e+06
187	239399		205.7	1862132
187.1	239193		205.81	1.84154e+06
187.2	238021		205.92	1.81972e+06
187.3	240095		206.03	1.80249e+06
187.4	239786		206.14	1.78417e+06
187.5	237341		206.25	1.76709e+06
187.6	237928		206.36	1.74953e+06
187.7	238489		206.47	1730934
187.8	238380		206.58	1.71899e+06
187.9	238189		206.69	1.70142e+06
188	239063		206.8	1.6886e+06
188.1	237485		206.91	1675374
188.2	236693		207.02	1.6622e+06
188.3	236085		207.13	1644429
188.4	235888		207.24	1.63478e+06
188.5	236387		207.35	1.61718e+06
188.6	236496		207.46	1.60531e+06
188.7	236618		207.57	1592480
188.8	237270		207.68	1576019
188.9	236309		207.79	1.566e+06
189	237048		207.9	1.55753e+06
189.1	237319		208.01	1.54073e+06
189.2	234613		208.12	1.534e+06
189.3	235835		208.23	1.5225e+06
189.4	235548		208.34	1.50743e+06
189.5	235838		208.45	1.49721e+06
189.6	236281		208.56	1488058
189.7	234731		208.67	1.47719e+06
189.8	235152		208.78	1.47173e+06
189.9	234176		208.89	1.46084e+06
190	235199		209	1.4501e+06
190.1	233603		209.11	1.44144e+06
190.2	234647		209.22	1432660
190.3	234850		209.33	1.4255e+06
190.4	234616		209.44	1.41697e+06
190.5	234282		209.55	1.40929e+06
190.6	234161		209.66	1.39934e+06
190.7	233942		209.77	1389866
190.8	234101		209.88	1.38659e+06
190.9	233169		209.99	1.37468e+06
191	233366		210.1	1.3654e+06
191.1	232486		210.21	1.36144e+06
191.2	234167		210.32	1.35384e+06
191.3	232864		210.43	1.34531e+06
191.4	233063		210.54	1.33624e+06
191.5	233475		210.65	1.32996e+06
191.6	232293		210.76	1.3224e+06
191.7	232549		210.87	1.32041e+06
191.8	231379		210.98	1.30833e+06
191.9	231030		211.09	1.30466e+06
192	232109		211.2	1.30085e+06
192.1	230927		211.31	1.29458e+06
192.2	232181		211.42	1.28647e+06
192.3	232062		211.53	1.28183e+06
192.4	231286		211.64	1.27099e+06
192.5	231067		211.75	1.26639e+06
192.6	232673		211.86	1.25745e+06
192.7	230173		211.97	1.25269e+06
192.8	230500		212.08	1.24592e+06
192.9	232137		212.19	1.24171e+06
193	231092		212.3	1235740
193.1	230890		212.41	1.22828e+06
193.2	230222		212.52	1.22522e+06
193.3	230328		212.63	1.22081e+06
193.4	228295		212.74	1.21394e+06
193.5	228557		212.85	1.20621e+06
193.6	228507		212.96	1.20321e+06
193.7	227578		213.07	1.20046e+06
193.8	229692		213.18	1.19163e+06
193.9	229281		213.29	1187040
194	229312		213.4	1181234
194.1	229889		213.51	1177963
194.2	228189		213.62	1.16858e+06
194.3	229405		213.73	1.1682e+06
194.4	229284		213.84	1.16505e+06
194.5	229175		213.95	1.16049e+06
194.6	228164		214.06	1.15447e+06
194.7	228068		214.17	1.14991e+06
194.8	227513		214.28	1.14573e+06
194.9	228651		214.39	1141795
195	227887		214.5	1.13901e+06
195.1	227419		214.61	1134196
195.2	227881		214.72	1127230
195.3	226771		214.83	1124514
195.4	226506		214.94	1.12015e+06
195.5	226032		215.05	1.11738e+06
195.6	228302		215.16	1112668
195.7	228115		215.27	1.10919e+06
195.8	227014		215.38	1.10421e+06
195.9	228161		215.49	1.10242e+06
196	227616		215.6	1096419
196.1	225767		215.71	1.09446e+06
196.2	226992		215.82	1.08991e+06
196.3	227394		215.93	1.08315e+06
196.4	226752		216.04	1082830
196.5	225969		216.15	1.07979e+06
196.6	226546		216.26	1.07615e+06
196.7	227525		216.37	1.07283e+06
196.8	225916		216.48	1.0675e+06
196.9	226222		216.59	1064099
197	225876		216.7	1.0616e+06
197.1	226637		216.81	1059587
197.2	224934		216.92	1.05237e+06
197.3	224688		217.03	1.04839e+06
197.4	226702		217.14	1.0458e+06
197.5	224416		217.25	1.04285e+06
197.6	225520		217.36	1.04303e+06
197.7	225729		217.47	1.0331e+06
197.8	225710		217.58	1.03396e+06
197.9	226633		217.69	1.03021e+06
198	224055		217.8	1.02687e+06
198.1	223808		217.91	1.02497e+06
198.2	225371		218.02	1.01862e+06
198.3	223983		218.13	1.01693e+06
198.4	223790		218.24	1.01432e+06
198.5	223874		218.35	1.01392e+06
198.6	223456		218.46	1.00531e+06
198.7	222418		218.57	1.00966e+06
198.8	223325		218.68	1.00172e+06
198.9	224027		218.79	1.00398e+06
199	222748		218.9	997042
199.1	223378		219.01	991657
199.2	223465		219.12	991536
199.3	223830		219.23	987123
199.4	222343		219.34	984460
199.5	222845		219.45	983347
199.6	221725		219.56	979665
[truncated: 8,003 more rows]

## Sheet: Figure 1h
Figure 1h
TL curve			Temperature curve under repeated frictions of the film					ML		PL
Temperature (oC)	Intensity		Time (s)	Temperature (oC)				Wavelength (nm)	Intensity	Wavelength (nm)	Intensity
21.6	4.34913		0	27.3				300.569	0.02709	450	0
23.4441	5.39292		0.047	27.4				301.383	0.02545	452	0.000125479
25.2882	5.65387		0.094	27.3				302.196	0.02387	454	0.000238463
27.1323	6.95861		0.143	27.3				303.009	0.02236	456	0.00060177
28.9765	7.04559		0.193	27.3				303.822	0.02091	458	0.000542418
30.8206	9.39412		0.24	27.4				304.635	0.01952	460	0.000758696
32.6647	12.0906		0.287	27.4				305.447	0.0182	462	0.000886288
34.5088	14.6131		0.331	27.4				306.26	0.01694	464	0.00108
36.3529	15.048		0.38	27.3				307.072	0.01574	466	0.000964485
38.1971	17.1356		0.428	27.3				307.885	0.01461	468	0.00175
40.0412	20.093		0.479	27.3				308.697	0.00888	470	0.00132
41.8853	22.0936		0.523	27.3				309.51	0.00907	472	0.000800153
43.7294	24.964		0.572	27.3				310.322	0.01018	474	0.00115
45.5735	30.183		0.617	27.3				311.134	0.00938	476	0.000838324
47.4177	31.9226		0.669	27.4				311.946	0.01034	478	0.000750186
49.2618	37.1416		0.714	27.4				312.758	0.01114	480	0.000762305
51.1059	42.3605		0.761	27.3				313.569	0.01447	482	0.000839513
52.95	50.189		0.809	27.4				314.381	0.01763	484	0.00107
54.7941	53.6683		0.857	27.4				315.193	0.01977	486	0.000817428
56.6382	67.5855		0.907	27.4				316.004	0.02072	488	0.000979935
58.4823	76.2837		0.951	27.3				316.815	0.01889	490	0.000952822
60.3265	87.5915		1.004	27.4				317.627	0.01687	492	0.00143
62.1706	94.5501		1.05	27.3				318.438	0.01251	494	0.00146
64.0147	108.467		1.095	27.4				319.249	0.01081	496	0.00151
65.8588	116.296		1.145	27.4				320.06	0.00833	498	0.00137
67.7029	127.603		1.194	27.4				320.871	0.00735	500	0.00151
69.5471	132.822		1.238	27.3				321.682	0.00159	502	0.00142
71.3912	140.651		1.291	27.4				322.492	0.00195	504	0.00152
73.2353	142.391		1.337	27.4				323.303	0	506	0.00168
75.0794	145		1.38	27.4				324.113	0.00135	508	0.00203
76.9235	140.651		1.429	27.4				324.924	0.00591	510	0.00267
78.7677	141.521		1.476	27.4				325.734	0.00725	512	0.00376
80.6118	135.432		1.524	27.3				326.544	0.01197	514	0.00572
82.4559	127.603		1.573	27.3				327.354	0.01668	516	0.00967
84.3	122.385		1.62	27.3				328.164	0.02507	518	0.03672
86.1441	111.077		1.667	27.3				328.974	0.02832	520	0.11193
87.9882	106.728		1.715	27.3				329.784	0.02565	522	0.23325
89.8324	98.0294		1.762	27.4				330.594	0.02942	524	0.31669
91.6765	86.7217		1.81	27.4				331.403	0.02798	526	0.23156
93.5206	78.8932		1.857	27.3				332.213	0.03291	528	0.26075
95.3647	71.0648		1.904	27.3				333.022	0.0281	530	0.23091
97.2088	64.1062		1.952	27.4				333.832	0.02108	532	0.21916
99.0529	58.0174		2.001	27.4				334.641	0.01984	534	0.23886
100.897	50.189		2.047	27.4				335.45	0.01771	536	0.21815
102.741	44.1002		2.094	27.4				336.259	0.01095	538	0.12161
104.585	38.0114		2.142	27.3				337.068	0.01628	540	0.18438
106.429	30.183		2.19	27.4				337.877	0.01591	542	0.67406
108.274	30.183		2.237	27.4				338.686	0.01811	544	1
110.118	24.964		2.289	27.4				339.494	0.02166	546	0.70073
111.962	22.0936		2.336	27.4				340.303	0.02395	548	0.77497
113.806	20.093		2.38	27.4				341.111	0.0282	550	0.83582
115.65	14.6131		2.429	27.3				341.92	0.03348	552	0.66719
117.494	17.1356		2.479	27.4				342.728	0.03288	554	0.47326
119.338	15.048		2.526	27.3				343.536	0.03162	556	0.41658
121.182	12.0906		2.573	27.3				344.344	0.03224	558	0.23499
123.026	9.39412		2.619	27.3				345.152	0.03444	560	0.12232
124.871	4.34913		2.667	27.3				345.96	0.03224	562	0.07197
126.715	5.65387		2.72	27.3				346.768	0.03183	564	0.04814
128.559	5.39292		2.763	27.3				347.576	0.02847	566	0.03295
130.403	3.91422		2.813	27.3				348.383	0.02652	568	0.02404
132.247	7.04559		2.858	27.4				349.191	0.02232	570	0.01635
134.091	6.95861		2.906	27.3				349.998	0.01785	572	0.01271
135.935	3.56629		2.954	27.3				350.806	0.01673	574	0.00882
137.779	2.43551		3.003	27.3				351.613	0.0207	576	0.00745
139.624	4.26215		3.049	27.3				352.42	0.01795	578	0.0057
141.468	2.43551		3.1	27.4				353.227	0.01814	580	0.0046
143.312	0		3.15	27.3				354.034	0.01598	582	0.0043
145.156	3.13137		3.195	27.3				354.841	0.01844	584	0.00551
147	3.13137		3.243	27.4				355.647	0.01733	586	0.00789
			3.293	27.3				356.454	0.02115	588	0.01369
			3.336	27.3				357.261	0.01961	590	0.02257
			3.384	27.3				358.067	0.01939	592	0.03201
			3.434	27.3				358.873	0.02019	594	0.04421
			3.481	27.3				359.68	0.02331	596	0.06408
			3.528	27.4				360.486	0.02452	598	0.09604
			3.579	27.3				361.292	0.02162	600	0.1418
			3.626	27.3				362.098	0.02211	602	0.18907
			3.671	27.3				362.904	0.01942	604	0.25243
			3.72	27.3				363.71	0.0189	606	0.31586
			3.768	27.3				364.515	0.01859	608	0.39265
			3.815	27.4				365.321	0.02272	610	0.50507
			3.865	27.3				366.126	0.0292	612	0.67693
			3.911	27.3				366.932	0.02845	614	0.7202
			3.958	27.3				367.737	0.03197	616	0.67291
			4.011	27.3				368.542	0.03545	618	0.58814
			4.061	27.3				369.348	0.03439	620	0.4849
			4.102	27.3				370.153	0.03475	622	0.42417
			4.151	27.3				370.957	0.03724	624	0.37881
			4.198	27.3				371.762	0.03319	626	0.33627
			4.249	27.3				372.567	0.03732	628	0.29449
			4.294	27.3				373.372	0.03649	630	0.25797
			4.34	27.3				374.176	0.03096	632	0.21597
			4.387	27.3				374.981	0.02325	634	0.17492
			4.435	27.4				375.785	0.01875	636	0.14488
			4.483	27.3				376.589	0.01876	638	0.12244
			4.529	27.3				377.394	0.02444	640	0.10291
			4.578	27.3				378.198	0.01842	642	0.08311
			4.627	27.3				379.002	0.01928	644	0.06405
			4.677	27.4				379.806	0.02347	646	0.04882
			4.722	27.3				380.609	0.02196	648	0.03873
			4.768	27.3				381.413	0.01926	650	0.03356
			4.818	27.3				382.217	0.02512	652	0.03215
			4.865	27.3				383.02	0.02558	654	0.03047
			4.912	27.3				383.824	0.02914	656	0.03271
			4.963	27.3				384.627	0.0276	658	0.03385
			5.01	27.3				385.43	0.03032	660	0.02789
			5.057	27.3				386.233	0.03039	662	0.03692
			5.107	27.3				387.036	0.03488	664	0.02798
			5.152	27.3				387.839	0.02749	666	0.02443
			5.199	27.3				388.642	0.02428	668	0.02665
			5.247	27.3				389.445	0.02065	670	0.02381
			5.296	27.3				390.248	0.02131	672	0.02559
			5.346	27.3				391.05	0.02218	674	0.02159
			5.395	27.3				391.853	0.02418	676	0.01447
			5.439	27.3				392.655	0.02248	678	0.01135
			5.485	27.4				393.458	0.02659	680	0.00832
			5.535	27.3				394.26	0.02463	682	0.00866
			5.582	27.3				395.062	0.02672	684	0.00931
			5.63	27.3				395.864	0.02995	686	0.01003
			5.676	27.2				396.666	0.03586	688	0.01109
			5.725	27.3				397.468	0.0389	690	0.01472
			5.773	27.2				398.269	0.04014	692	0.0187
			5.82	27.3				399.071	0.03621	694	0.02396
			5.868	27.3				399.873	0.03761	696	0.02984
			5.92	27.4				400.674	0.03347	698	0.03362
			5.963	27.3				401.475	0.03466	700	0.03903
			6.017	27.3				402.277	0.02898	702	0.04594
			6.062	27.3				403.078	0.02412	704	0.0464
			6.107	27.3				403.879	0.01739	706	0.04676
			6.159	27.3				404.68	0.01746	708	0.04577
			6.206	27.2				405.481	0.01626	710	0.04482
			6.25	27.3				406.282	0.01794	712	0.04139
			6.299	27.3				407.083	0.01343	714	0.03772
			6.346	27.2				407.883	0.01332	716	0.04027
			6.396	27.2				408.684	0.01354	718	0.0401
			6.447	27.3				409.484	0.01647	720	0.04035
			6.49	27.3				410.284	0.01811	722	0.03843
			6.541	27.3				411.085	0.02245	724	0.0358
			6.59	27.2				411.885	0.02135	726	0.03688
			6.636	27.3				412.685	0.02109	728	0.03467
			6.681	27.3				413.485	0.0187	730	0.03613
			6.73	27.3				414.285	0.01909	732	0.03569
			6.777	27.3				415.085	0.02181	734	0.03544
			6.825	27.3				415.884	0.02323	736	0.03575
			6.875	27.3				416.684	0.02069	738	0.03466
			6.921	27.2				417.484	0.0233	740	0.0347
			6.968	27.2				418.283	0.02485	742	0.03967
			7.017	27.2				419.082	0.02449	744	0.04045
			7.064	27.2				419.882	0.02428	746	0.04403
			7.112	27.3				420.681	0.01971	748	0.04629
			7.162	27.3				421.48	0.01436	750	0.05255
			7.21	27.3				422.279	0.01593
			7.258	27.3				423.078	0.01466
			7.307	27.3				423.876	0.01261
			7.355	27.3				424.675	0.01018
			7.403	27.3				425.474	0.00922
			7.448	27.3				426.272	0.00848
			7.497	27.2				427.071	0.00859
			7.543	27.3				427.869	0.00557
			7.595	27.2				428.667	0.01162
			7.641	27.2				429.465	0.01425
			7.687	27.2				430.263	0.01834
			7.736	27.3				431.061	0.02023
			7.782	27.3				431.859	0.02452
			7.83	27.2				432.657	0.02702
			7.88	27.3				433.455	0.0294
			7.926	27.3				434.252	0.03506
			7.974	27.2				435.05	0.03617
			8.023	27.2				435.847	0.03629
			8.069	27.3				436.644	0.0375
			8.12	27.3				437.442	0.04181
			8.166	27.3				438.239	0.04108
			8.213	27.2				439.036	0.04577
			8.261	27.2				439.833	0.04928
			8.311	27.2				440.63	0.0523
			8.357	27.2				441.427	0.05269
			8.405	27.3				442.223	0.05298
			8.457	27.2				443.02	0.05447
			8.503	27.2				443.816	0.05381
			8.552	27.3				444.613	0.05458
			8.598	27.2				445.409	0.04982
			8.643	27.2				446.205	0.0501
			8.693	27.2				447.001	0.04699
			8.741	27.3				447.797	0.04686
			8.789	27.2				448.593	0.04647
			8.837	27.2				449.389	0.03961
			8.889	27.3				450.185	0.03412
			8.93	27.3				450.981	0.03758
			8.978	27.2				451.776	0.03659
			9.029	27.3				452.572	0.03871
			9.078	27.2				453.367	0.04265
			9.126	27.3				454.163	0.04155
			9.171	27.3				454.958	0.04248
			9.222	27.2				455.753	0.04458
			9.265	27.2				456.548	0.04202
			9.314	27.2				457.343	0.04086
			9.361	27.3				458.138	0.03819
			9.409	27.3				458.933	0.0376
			9.458	27.2				459.727	0.03772
			9.504	27.2				460.522	0.03295
			9.551	27.2				461.316	0.03409
			9.6	27.2				462.111	0.03624
			9.648	27.2				462.905	0.02935
			9.694	27.3				463.699	0.0286
			9.742	27.3				464.494	0.02876
			9.789	27.2				465.288	0.03077
			9.839	27.2				466.082	0.03083
			9.891	27.2				466.876	0.03154
			9.936	27.3				467.669	0.02648
			9.983	27.2				468.463	0.02376
			10.033	27.2				469.257	0.02056
			10.076	27.2				470.05	0.02202
			10.124	27.2				470.844	0.02238
			10.178	27.2				471.637	0.02265
			10.22	27.2				472.43	0.02258
			10.272	27.2				473.223	0.02762
			10.319	27.3				474.017	0.02542
			10.363	27.2				474.81	0.02694
			10.411	27.2				475.602	0.03032
			10.46	27.2				476.395	0.02775
			10.507	27.3				477.188	0.02305
			10.555	27.3				477.981	0.02812
			10.608	27.2				478.773	0.02448
			10.651	27.2				479.566	0.02463
			10.702	27.3				480.358	0.01952
			10.747	27.2				481.15	0.01621
			10.797	27.2				481.942	0.01357
			10.842	27.2				482.735	0.01331
			10.896	27.2				483.527	0.01704
			10.938	27.2				484.318	0.02605
			10.989	27.2				485.11	0.03083
			11.038	27.2				485.902	0.0333
			11.083	27.2				486.694	0.03491
			11.132	27.2				487.485	0.03976
			11.178	27.3				488.277	0.04292
			11.224	27.2				489.068	0.04664
			11.272	27.3				489.86	0.04916
			11.32	27.3				490.651	0.0497
			11.371	27.2				491.442	0.0466
			11.415	27.2				492.233	0.05129
			11.464	27.2				493.024	0.04713
			11.51	27.2				493.815	0.04893
			11.558	27.3				494.605	0.04901
			11.607	27.3				495.396	0.04914
			11.654	27.2				496.187	0.04677
			11.702	27.3				496.977	0.04198
			11.752	27.3				497.768	0.04123
			11.8	27.3				498.558	0.04128
			11.845	27.2				499.348	0.03354
			11.9	27.2				500.138	0.03281
			11.941	27.2				500.929	0.03213
			11.989	27.2				501.719	0.03592
			12.043	27.2				502.508	0.03246
			12.086	27.2				503.298	0.03654
			12.133	27.3				504.088	0.03596
			12.18	27.3				504.878	0.0321
			12.231	27.2				505.667	0.0311
			12.275	27.3				506.457	0.03499
			12.324	27.3				507.246	0.03806
			12.371	27.3				508.035	0.0423
			12.419	27.2				508.824	0.04581
			12.473	27.3				509.614	0.0455
			12.536	27.3				510.403	0.04561
			12.559	27.3				511.191	0.03939
			12.613	27.3				511.98	0.0425
			12.658	27.3				512.769	0.04429
			12.706	27.3				513.558	0.04208
			12.754	27.3				514.346	0.05004
			12.802	27.3				515.135	0.04879
			12.849	27.2				515.923	0.04988
			12.897	27.2				516.712	0.04727
			12.946	27.2				517.5	0.05194
			12.99	27.3				518.288	0.04561
			13.04	27.2				519.076	0.04801
			13.086	27.2				519.864	0.04633
			13.137	27.2				520.652	0.04663
			13.186	27.2				521.44	0.04898
			13.234	27.3				522.227	0.04678
			13.281	27.3				523.015	0.04731
			13.325	27.3				523.803	0.04037
			13.372	27.2				524.59	0.03611
			13.42	27.3				525.377	0.0353
			13.468	27.2				526.165	0.04025
			13.52	27.2				526.952	0.04236
			13.563	27.3				527.739	0.04455
			13.612	27.3				528.526	0.05011
			13.659	27.2				529.313	0.04869
			13.706	27.2				530.1	0.05441
			13.755	27.2				530.887	0.05469
			13.802	27.3				531.673	0.05743
			13.85	27.2				532.46	0.05895
			13.9	27.2				533.246	0.06188
			13.949	27.3				534.033	0.06113
			13.997	27.2				534.819	0.05895
			14.042	27.3				535.605	0.06218
			14.091	27.2				536.392	0.06144
			14.142	27.3				537.178	0.05637
			14.187	27.2				537.964	0.05004
			14.234	27.2				538.749	0.05453
			14.28	27.3				539.535	0.05532
			14.329	27.2				540.321	0.05972
			14.378	27.3				541.107	0.06172
			14.426	27.2				541.892	0.06394
			14.475	27.2				542.678	0.07029
			14.522	27.2				543.463	0.07124
			14.567	27.2				544.248	0.07186
			14.619	27.2				545.034	0.071
			14.666	27.2				545.819	0.06787
			14.713	27.2				546.604	0.06662
			14.762	27.2				547.389	0.06448
			14.808	27.2				548.174	0.06201
			14.856	27.2				548.958	0.06495
			14.903	27.2				549.743	0.06908
			14.949	27.2				550.528	0.06267
			15.002	27.2				551.312	0.06579
			15.046	27.2				552.097	0.0644
			15.093	27.1				552.881	0.0622
			15.141	27.1				553.665	0.06154
			15.192	27.2				554.45	0.06188
			15.24	27.2				555.234	0.05877
			15.284	27.2				556.018	0.05757
			15.334	27.2				556.802	0.05735
			15.38	27.2				557.586	0.05045
			15.427	27.2				558.369	0.0483
			15.482	27.2				559.153	0.04424
			15.527	27.2				559.937	0.04157
			15.57	27.2				560.72	0.04333
			15.625	27.3				561.504	0.04439
			15.666	27.2				562.287	0.05201
			15.714	27.2				563.07	0.06007
			15.765	27.2				563.853	0.06393
			15.813	27.2				564.636	0.06583
			15.86	27.2				565.419	0.07113
			15.909	27.2				566.202	0.0688
			15.953	27.2				566.985	0.06192
			16.004	27.2				567.768	0.06486
			16.05	27.2				568.551	0.06866
			16.097	27.2				569.333	0.06915
			16.145	27.2				570.116	0.07227
			16.194	27.3				570.898	0.07768
			16.241	27.2				571.681	0.07203
			16.288	27.2				572.463	0.0687
			16.337	27.2				573.245	0.06591
			16.384	27.2				574.027	0.06927
			16.432	27.2				574.809	0.06733
			16.481	27.2				575.591	0.07113
			16.53	27.2				576.373	0.06832
			16.578	27.3				577.154	0.06495
			16.625	27.2				577.936	0.06393
			16.671	27.2				578.718	0.06028
			16.722	27.2				579.499	0.05597
			16.772	27.2				580.281	0.05049
			16.816	27.2				581.062	0.04284
			16.863	27.2				581.843	0.05065
			16.913	27.3				582.624	0.05352
			16.958	27.2				583.405	0.05128
			17.006	27.2				584.186	0.05281
			17.058	27.2				584.967	0.05078
			17.103	27.2				585.748	0.04646
			17.152	27.3				586.529	0.04726
			17.198	27.2				587.31	0.05319
			17.245	27.2				588.09	0.05727
			17.296	27.2				588.871	0.06064
			17.342	27.3				589.651	0.0628
			17.391	27.2				590.431	0.0584
			17.438	27.3				591.212	0.06703
			17.487	27.3				591.992	0.07569
			17.536	27.3				592.772	0.08293
			17.58	27.3				593.552	0.08781
			17.629	27.2				594.332	0.09344
			17.679	27.3				595.112	0.10716
			17.727	27.3				595.891	0.12245
			17.775	27.3				596.671	0.1339
			17.819	27.3				597.451	0.15254
			17.871	27.3				598.23	0.16564
			17.917	27.3				599.01	0.18611
			17.963	27.3				599.789	0.20452
			18.011	27.3				600.568	0.23041
			18.064	27.3				601.347	0.25764
			18.107	27.3				602.126	0.2818
			18.157	27.3				602.905	0.30417
			18.207	27.3				603.684	0.33162
			18.253	27.3				604.463	0.36307
			18.298	27.3				605.242	0.3943
			18.347	27.3				606.021	0.42103
			18.397	27.3				606.799	0.45227
			18.442	27.3				607.578	0.49443
			18.493	27.3				608.356	0.5414
			18.54	27.3				609.135	0.59675
			18.589	27.3				609.913	0.65805
			18.638	27.3				610.691	0.7187
			18.681	27.3				611.469	0.78589
			18.729	27.2				612.247	0.84202
			18.78	27.3				613.025	0.89417
			18.824	27.3				613.803	0.94083
			18.872	27.4				614.581	0.97737
			18.921	27.3				615.358	0.99494
			18.967	27.3				616.136	1
			19.018	27.3				616.914	0.98865
			19.064	27.3				617.691	0.96053
			19.111	27.3				618.468	0.92192
			19.162	27.3				619.246	0.86963
			19.211	27.3				620.023	0.81239
			19.255	27.3				620.8	0.75912
			19.302	27.3				621.577	0.70929
			19.353	27.3				622.354	0.65995
			19.402	27.3				623.131	0.61893
			19.446	27.3				623.908	0.58642
			19.494	27.3				624.684	0.55634
			19.544	27.3				625.461	0.53391
			19.589	27.3				626.237	0.50493
			19.639	27.3				627.014	0.4856
			19.684	27.3				627.79	0.46634
			19.734	27.3				628.567	0.44397
			19.781	27.3				629.343	0.42489
			19.828	27.3				630.119	0.40686
			19.876	27.3				630.895	0.3857
			19.93	27.3				631.671	0.36278
			19.972	27.3				632.447	0.34892
			20.022	27.3				633.223	0.33306
			20.072	27.3				633.999	0.31029
			20.12	27.3				634.774	0.2968
			20.163	27.3				635.55	0.28393
			20.212	27.3				636.325	0.27167
			20.261	27.3				637.101	0.25896
			20.307	27.3				637.876	0.24925
			20.361	27.4				638.651	0.23634
			20.402	27.3				639.427	0.22056
			20.45	27.3				640.202	0.20838
			20.502	27.4				640.977	0.20004
			20.545	27.3				641.752	0.18553
			20.593	27.3				642.526	0.17661
			20.642	27.3				643.301	0.16326
			20.691	27.3				644.076	0.15618
			20.74	27.3				644.85	0.1505
			20.791	27.3				645.625	0.13833
			20.832	27.3				646.399	0.13186
			20.883	27.3				647.174	0.12467
			20.93	27.4				647.948	0.11689
			20.976	27.3				648.722	0.11433
			21.027	27.3				649.496	0.10928
			21.078	27.3				650.271	0.10541
			21.123	27.3				651.045	0.10337
			21.17	27.3				651.818	0.10192
			21.216	27.4				652.592	0.1001
			21.263	27.4				653.366	0.09497
			21.311	27.4				654.14	0.0916
			21.361	27.4				654.913	0.09257
			21.408	27.3				655.687	0.08427
			21.458	27.3				656.46	0.07982
			21.509	27.3				657.233	0.0763
			21.55	27.3				658.007	0.0766
			21.602	27.3				658.78	0.07113
			21.647	27.3				659.553	0.0686
			21.694	27.3				660.326	0.06563
			21.746	27.3				661.099	0.06122
			21.791	27.4				661.872	0.0592
			21.839	27.3				662.645	0.0564
			21.885	27.3				663.417	0.05694
			21.938	27.5				664.19	0.05852
			21.98	27.3				664.962	0.0572
			22.028	27.3				665.735	0.05426
			22.077	27.3				666.507	0.04794
			22.126	27.4				667.28	0.04091
			22.172	27.4				668.052	0.0358
			22.221	27.4				668.824	0.03567
			22.267	27.3				669.596	0.03153
			22.315	27.3				670.368	0.03404
			22.364	27.4				671.14	0.03287
			22.41	27.3				671.912	0.03657
			22.458	27.4				672.684	0.03686
			22.508	27.3				673.455	0.0395
			22.563	27.4				674.227	0.03751
			22.602	27.3				674.998	0.04169
			22.655	27.3				675.77	0.04385
			22.697	27.3				676.541	0.05133
			22.748	27.4				677.312	0.05202
			22.792	27.3				678.084	0.04921
			22.839	27.4				678.855	0.04729
			22.889	27.4				679.626	0.04335
			22.941	27.3				680.397	0.04346
			22.987	27.3				681.168	0.04692
			23.032	27.4				681.939	0.0427
			23.084	27.4				682.709	0.04477
			23.126	27.4				683.48	0.0452
			23.174	27.4				684.25	0.04233
			23.223	27.4				685.021	0.04328
			23.272	27.4				685.791	0.04676
			23.32	27.4				686.562	0.04678
			23.369	27.4				687.332	0.04618
			23.417	27.4				688.102	0.05088
			23.46	27.4				688.872	0.05097
			23.511	27.4				689.642	0.0497
			23.556	27.4				690.412	0.05213
			23.606	27.4				691.182	0.05137
			23.658	27.4				691.952	0.05249
			23.702	27.4				692.722	0.05942
			23.747	27.4				693.491	0.06156
			23.798	27.4				694.261	0.06851
			23.843	27.4				695.03	0.06892
			23.889	27.4				695.8	0.06746
			23.94	27.4				696.569	0.0716
			23.987	27.5				697.338	0.07037
			24.034	27.4				698.108	0.07459
			24.084	27.5				698.877	0.07039
			24.129	27.4				699.646	0.07151
			24.176	27.5				700.415	0.07671
			24.225	27.4				701.184	0.07542
			24.272	27.4				701.952	0.07821
			24.32	27.5				702.721	0.07381
			24.371	27.4				703.49	0.06952
			24.417	27.4				704.258	0.07095
			24.467	27.5				705.027	0.07113
			24.517	27.5				705.795	0.07097
			24.562	27.4				706.564	0.074
			24.607	27.4				707.332	0.07118
			24.656	27.5				708.1	0.07458
			24.703	27.4				708.868	0.08003
			24.754	27.4				709.636	0.08126
			24.805	27.5				710.404	0.08318
			24.847	27.5				711.172	0.08496
			24.897	27.5				711.94	0.08614
			24.95	27.4				712.707	0.08681
			24.99	27.6				713.475	0.09749
			25.038	27.5				714.243	0.10113
			25.088	27.5				715.01	0.10295
			25.137	27.4				715.778	0.10387
			25.184	27.5				716.545	0.1002
			25.232	27.4				717.312	0.09548
			25.281	27.4				718.079	0.09724
			25.327	27.4				718.846	0.0928
			25.373	27.5				719.613	0.09005
			25.42	27.4				720.38	0.08353
			25.471	27.4				721.147	0.07862
			25.521	27.4				721.914	0.07609
			25.564	27.4				722.681	0.07408
			25.616	27.5				723.447	0.06791
			25.66	27.4				724.214	0.06519
			25.71	27.4				724.981	0.0666
			25.755	27.4				725.747	0.0712
			25.804	27.6				726.513	0.07369
			25.851	27.6				727.28	0.07698
			25.9	27.6				728.046	0.07552
			25.949	27.6				728.812	0.07408
			25.995	27.6				729.578	0.07258
			26.042	27.6				730.344	0.07586
			26.091	27.5				731.11	0.076
			26.138	27.5				731.876	0.08037
			26.186	27.6				732.641	0.07438
			26.236	27.6				733.407	0.07156
			26.286	27.6				734.173	0.06471
			26.332	27.6				734.938	0.06402
			26.382	27.5				735.704	0.06153
			26.428	27.6				736.469	0.06352
			26.477	27.6				737.234	0.06377
			26.521	27.6				738	0.06697
			26.568	27.6				738.765	0.07325
			26.619	27.6				739.53	0.07287
			26.669	27.6				740.295	0.07065
			26.716	27.6				741.06	0.07274
			26.759	27.6				741.824	0.06719
			26.812	27.6				742.589	0.06604
			26.855	27.6				743.354	0.06955
			26.903	27.7				744.119	0.07404
			26.952	27.6				744.883	0.07635
			27.002	27.7				745.648	0.07896
			27.046	27.6				746.412	0.07827
			27.096	27.6				747.176	0.08394
			27.141	27.6				747.941	0.08986
			27.189	27.6				748.705	0.09093
			27.239	27.6				749.469	0.09169
			27.285	27.6				750.233	0.09406
			27.333	27.6				750.997	0.09764
			27.383	27.6				751.761	0.09422
			27.429	27.5				752.524	0.09135
			27.477	27.6				753.288	0.09038
			27.526	27.6				754.052	0.08835
			27.572	27.7				754.815	0.08396
			27.621	27.6				755.579	0.08003
			27.669	27.6				756.342	0.0779
			27.716	27.6				757.106	0.07924
			27.767	27.5				757.869	0.07984
			27.819	27.5				758.632	0.08144
			27.863	27.5				759.395	0.08444
			27.908	27.4				760.158	0.08896
			27.963	27.4				760.921	0.08958
			28.003	27.4				761.684	0.09585
			28.051	27.5				762.447	0.08842
			28.102	27.5				763.21	0.08553
			28.152	27.5				763.972	0.08801
			28.195	27.4				764.735	0.08572
			28.248	27.4				765.498	0.07803
			28.29	27.5				766.26	0.07791
			28.34	27.5				767.022	0.07433
			28.387	27.6				767.785	0.06857
			28.434	27.5				768.547	0.06885
			28.482	27.5				769.309	0.06504
			28.534	27.5				770.071	0.06512
			28.581	27.6				770.833	0.06549
			28.627	27.5				771.595	0.06515
			28.674	27.5				772.357	0.0716
			28.721	27.5				773.119	0.07335
			28.768	27.5				773.881	0.07568
			28.818	27.5				774.642	0.07882
			28.868	27.5				775.404	0.08417
			28.912	27.5				776.165	0.08334
			28.962	27.5				776.927	0.08447
			29.007	27.5				777.688	0.08965
			29.055	27.6				778.45	0.08796
			29.109	27.5				779.211	0.08569
			29.151	27.5				779.972	0.08056
			29.199	27.5				780.733	0.07878
			29.252	27.5				781.494	0.07873
			29.295	27.5				782.255	0.07582
			29.346	27.5				783.016	0.07079
			29.391	27.5				783.777	0.06847
			29.441	27.6				784.537	0.06234
			29.487	27.6				785.298	0.06697
			29.534	27.6				786.058	0.06471
			29.583	27.5				786.819	0.06192
			29.628	27.6				787.579	0.06122
			29.682	27.5				788.34	0.06229
			29.724	27.5				789.1	0.06674
			29.771	27.4				789.86	0.06942
			29.821	27.5				790.62	0.0665
			29.87	27.5				791.38	0.07146
			29.915	27.5				792.14	0.06845
			29.965	27.6				792.9	0.06597
			30.014	27.6				793.66	0.06649
			30.062	27.5				794.42	0.06865
			30.111	27.5				795.18	0.06969
			30.157	27.5				795.939	0.07465
			30.202	27.6				796.699	0.0758
			30.254	27.6				797.458	0.07211
			30.298	27.6				798.218	0.07477
			30.35	27.5				798.977	0.08103
			30.396	27.5				799.736	0.08182
			30.446	27.5				800.495	0.08504
			30.49	27.5				801.255	0.0868
			30.542	27.5				802.014	0.09275
			30.585	27.5				802.773	0.09315
			30.635	27.5				803.531	0.08731
			30.682	27.5				804.29	0.08696
			30.733	27.5				805.049	0.08658
			30.78	27.4				805.808	0.07735
			30.826	27.5				806.566	0.07414
			30.875	27.5				807.325	0.07145
			30.92	27.6				808.083	0.06674
			30.976	27.6				808.842	0.06606
			31.016	27.5				809.6	0.06588
			31.064	27.5				810.358	0.06351
			31.12	27.5				811.117	0.05993
			31.16	27.5				811.875	0.06328
			31.209	27.5				812.633	0.06383
			31.257	27.5				813.391	0.06326
			31.303	27.5				814.149	0.06732
			31.356	27.5				814.907	0.07292
			31.4	27.6				815.664	0.07158
			31.447	27.5				816.422	0.07203
			31.494	27.5				817.18	0.07705
			31.543	27.5				817.937	0.07904
			31.592	27.6				818.695	0.08284
			31.64	27.5				819.452	0.07971
			31.689	27.5				820.209	0.08017
			31.732	27.5				820.967	0.0814
			31.78	27.5				821.724	0.08156
			31.832	27.5				822.481	0.08679
			31.881	27.5				823.238	0.09211
			31.924	27.5				823.995	0.09198
			31.974	27.6				824.752	0.08995
			32.019	27.6				825.509	0.08947
			32.066	27.5				826.266	0.08847
			32.119	27.5				827.022	0.09057
			32.162	27.5				827.779	0.09461
			32.213	27.5				828.536	0.09307
			32.263	27.5				829.292	0.08816
			32.31	27.5				830.048	0.08887
			32.354	27.5				830.805	0.087
			32.406	27.6				831.561	0.08376
			32.449	27.5				832.317	0.08211
			32.497	27.6				833.073	0.07949
			32.546	27.6				833.83	0.08534
			32.591	27.5				834.586	0.087
			32.642	27.6				835.341	0.08998
			32.688	27.6				836.097	0.09381
			32.735	27.5				836.853	0.08775
			32.785	27.6				837.609	0.08522
			32.831	27.5				838.365	0.08515
			32.879	27.6				839.12	0.08067
			32.926	27.5				839.876	0.08617
			32.976	27.5				840.631	0.08609
			33.024	27.5				841.386	0.08572
			33.073	27.5				842.142	0.08498
			33.122	27.6				842.897	0.0838
			33.165	27.5				843.652	0.0841
			33.213	27.5				844.407	0.08297
			33.262	27.6				845.162	0.08378
			33.309	27.6				845.917	0.08591
			33.358	27.6				846.672	0.09091
			33.406	27.6				847.427	0.09361
			33.453	27.6				848.182	0.09026
			33.5	27.7				848.936	0.09029
			33.551	27.6				849.691	0.08925
			33.594	27.6				850.446	0.0857
			33.642	27.6				851.2	0.08501
			33.694	27.6				851.954	0.0816
			33.741	27.5				852.709	0.08297
			33.789	27.6				853.463	0.08598
			33.838	27.5				854.217	0.08671
			33.88	27.6				854.971	0.08645
			33.928	27.6				855.726	0.08561
			33.978	27.6				856.48	0.08876
			34.024	27.6				857.233	0.08604
			34.074	27.6				857.987	0.08526
			34.121	27.6				858.741	0.08925
			34.169	27.6				859.495	0.08914
			34.216	27.6				860.248	0.0905
			34.263	27.7				861.002	0.08973
			34.314	27.6				861.756	0.08723
			34.358	27.6				862.509	0.08822
			34.407	27.6				863.262	0.092
			34.456	27.7				864.016	0.08798
			34.502	27.6				864.769	0.08463
			34.553	27.6				865.522	0.08969
			34.601	27.6				866.275	0.09158
			34.644	27.6				867.028	0.09322
			34.693	27.6				867.781	0.09522
			34.74	27.7				868.534	0.09583
			34.788	27.6				869.287	0.09887
			34.841	27.6				870.04	0.10044
			34.888	27.6				870.792	0.09985
			34.937	27.6				871.545	0.10407
			34.982	27.6				872.298	0.10499
			35.027	27.7				873.05	0.10488
			35.076	27.6				873.803	0.10772
			35.124	27.7				874.555	0.10139
			35.172	27.6				875.307	0.09525
			35.219	27.6				876.059	0.09039
			35.268	27.7				876.812	0.08581
			35.313	27.8				877.564	0.08205
			35.364	27.7				878.316	0.07979
			35.41	27.6				879.068	0.07821
			35.46	27.7				879.82	0.07853
			35.504	27.6				880.571	0.08197
			35.554	27.6				881.323	0.08325
			35.603	27.6				882.075	0.08933
			35.652	27.7				882.826	0.08933
			35.701	27.7				883.578	0.095
			35.743	27.6				884.329	0.09927
			35.791	27.8				885.081	0.10475
			35.84	27.8				885.832	0.10608
			35.887	27.7				886.584	0.11178
			35.935	27.8				887.335	0.11896
			35.985	27.8				888.086	0.11433
			36.034	27.8				888.837	0.10563
			36.078	27.8				889.588	0.10261
			36.129	27.8				890.339	0.10252
			36.173	27.8				891.09	0.09977
			36.223	27.8				891.841	0.09719
			36.271	27.8				892.591	0.09762
			36.319	27.8				893.342	0.10352
			36.368	27.8				894.093	0.10283
			36.419	27.9				894.843	0.1029
			36.465	27.8				895.594	0.10114
			36.511	27.8				896.344	0.10021
			36.559	27.8				897.094	0.10257
			36.603	27.8				897.845	0.10239
			36.651	27.8				898.595	0.10173
			36.701	27.8				899.345	0.09867
			36.75	27.8				900.095	0.10218
			36.797	27.9				900.845	0.10182
			36.848	27.9				901.595	0.08912
			36.894	27.9				902.345	0.08664
			36.941	27.9				903.095	0.08394
			36.988	27.8				903.845	0.08508
			37.034	27.8				904.594	0.08836
			37.081	27.9				905.344	0.09498
			37.13	27.8				906.093	0.09833
			37.176	27.8				906.843	0.09901
			37.224	27.9				907.592	0.09455
			37.273	27.8				908.342	0.09499
			37.322	27.8				909.091	0.08996
			37.367	27.8				909.84	0.08269
			37.415	27.8				910.589	0.07953
			37.462	27.8				911.339	0.07564
			37.512	27.8				912.088	0.06856
			37.563	27.8				912.837	0.06571
			37.607	27.8				913.585	0.06209
			37.656	27.8				914.334	0.05469
			37.707	27.9				915.083	0.04642
			37.749	27.8				915.832	0.04195
			37.797	27.9				916.58	0.03722
			37.846	28				917.329	0.03971
			37.895	27.8				918.077	0.03754
			37.945	28				918.826	0.04129
			37.995	27.8				919.574	0.04294
			38.04	27.8				920.323	0.04257
			38.087	27.9				921.071	0.04387
			38.134	27.9				921.819	0.04299
			38.18	27.9				922.567	0.04193
			38.232	28				923.315	0.04099
			38.277	27.9				924.063	0.04301
			38.326	27.9				924.811	0.04577
			38.374	27.9				925.559	0.04732
			38.424	27.9				926.307	0.04353
			38.467	27.9				927.054	0.04224
			38.515	27.9				927.802	0.04021
			38.563	27.9				928.55	0.03333
			38.612	27.9				929.297	0.03656
			38.661	27.8				930.045	0.04131
			38.711	27.8				930.792	0.03852
			38.753	27.9				931.539	0.03877
			38.801	27.9				932.287	0.04714
			38.854	27.9				933.034	0.04819
			38.897	27.9				933.781	0.0505
			38.945	27.9				934.528	0.04848
			38.999	27.9				935.275	0.04635
			39.041	27.9				936.022	0.04733
			39.091	27.8				936.769	0.04508
			39.141	27.9				937.516	0.04504
			39.188	27.8				938.263	0.04882
			39.232	27.8				939.009	0.04414
			39.281	27.9				939.756	0.04276
			39.331	27.9				940.502	0.04405
			39.375	27.9				941.249	0.0442
			39.429	28				941.995	0.04548
			39.471	27.9				942.742	0.05106
			39.518	27.9				943.488	0.05072
			39.567	27.9				944.234	0.04858
			39.614	27.8				944.98	0.04928
			39.661	27.9				945.727	0.05379
			39.709	27.9				946.473	0.05391
			39.76	27.9				947.219	0.04841
			39.807	27.9				947.965	0.0471
			39.856	28				948.71	0.04469
			39.899	27.9				949.456	0.04166
			39.951	28				950.202	0.04167
			39.997	28				950.948	0.04021
			40.043	27.9				951.693	0.04194
			40.096	27.9				952.439	0.03927
			40.14	28.1				953.184	0.03986
			40.187	28				953.93	0.03575
			40.234	27.9				954.675	0.03843
			40.283	28				955.42	0.041
			40.329	27.9				956.166	0.04222
			40.377	27.9				956.911	0.04591
			40.429	28.1				957.656	0.04141
			40.477	28				958.401	0.04106
			40.523	27.9				959.146	0.03934
			40.57	27.9				959.891	0.03656
			40.618	28				960.636	0.03423
			40.664	27.9				961.38	0.03351
			40.718	27.9				962.125	0.02919
			40.76	28				962.87	0.02686
			40.808	28				963.614	0.0233
			40.857	27.9				964.359	0.02313
			40.907	27.9				965.103	0.02471
			40.956	27.9				965.848	0.02384
			41.006	27.9				966.592	0.02616
			41.051	28				967.336	0.02724
			41.094	28				968.081	0.02959
			41.143	28				968.825	0.03168
			41.194	28				969.569	0.0312
			41.238	27.9				970.313	0.03205
			41.291	28				971.057	0.02655
			41.334	28				971.801	0.0237
			41.382	28				972.545	0.01952
			41.433	28				973.289	0.02588
			41.476	28				974.032	0.02376
			41.524	28				974.776	0.02151
			41.576	28				975.52	0.01789
			41.623	28				976.263	0.01231
			41.669	27.9				977.007	0.01489
			41.72	28				977.75	0.01482
			41.763	28				978.493	0.01547
			41.815	27.9				979.237	0.02105
			41.86	27.8				979.98	0.02104
			41.907	27.9				980.723	0.02173
			41.955	27.9				981.466	0.02144
			42.005	27.9				982.209	0.02155
			42.052	27.9				982.952	0.02206
			42.097	27.9				983.695	0.02099
			42.147	27.9				984.438	0.01917
			42.193	28				985.181	0.02038
			42.241	27.9				985.923	0.02132
			42.293	27.9				986.666	0.027
			42.338	27.9				987.409	0.02565
			42.385	27.9				988.151	0.02405
			42.438	27.9				988.894	0.0226
			42.48	27.9				989.636	0.02835
			42.549	27.9				990.379	0.03281
			42.575	27.9				991.121	0.0316
			42.623	28				991.863	0.03877
			42.671	27.9				992.605	0.04237
			42.723	27.9				993.347	0.04559
			42.767	27.9				994.09	0.04859
			42.82	27.9				994.832	0.05137
			42.866	28				995.573	0.05393
			42.91	27.9				996.315	0.05627
			42.96	27.9				997.057	0.05838
			43.008	27.9				997.799	0.06028
			43.059	27.9				998.541	0.06195
			43.106	28				999.282	0.0634
			43.154	27.9
			43.201	27.9
			43.244	27.9
			43.297	27.9
			43.34	27.9
			43.388	28
			43.438	27.9
			43.485	27.9
			43.532	27.9
			43.581	28
			43.626	28
			43.676	28
			43.722	28
			43.769	28
			43.821	28
			43.865	27.9
			43.915	28
			43.964	28
			44.013	27.9
			44.059	28
			44.103	28
			44.152	28
			44.199	28
			44.249	28
			44.302	28
			44.342	28
			44.394	27.9
			44.442	28
			44.486	28
			44.534	28
			44.584	28
			44.63	28
			44.68	28
			44.73	28
			44.775	28
			44.822	28
			44.868	28.1
			44.915	28.1
			44.966	28
			45.018	28.1
			45.059	28
			45.105	28
			45.154	28.1
			45.201	28
			45.247	28
			45.296	28.1
			45.346	28.1
			45.393	28
			45.441	28
			45.489	28
			45.535	28.1
			45.586	28.1
			45.654	28
			45.676	28
			45.733	28.1
			45.775	28.1
			45.826	28
			45.87	28
			45.92	28
			45.965	28.1
			46.015	28
			46.065	28
			46.112	28
			46.162	28
			46.207	28
			46.256	28.1
			46.304	28.1
			46.348	28.1
			46.398	28.1
			46.447	28.1
			46.49	28
			46.542	28
			46.591	28
			46.637	28
			46.686	28.1
			46.731	28
			46.778	28.1
			46.827	28.1
			46.877	28
			46.926	28
			46.971	28
			47.024	28
			47.062	28
			47.11	28
			47.163	28.1
			47.206	28
			47.254	28.1
			47.302	28
			47.351	28
			47.397	28.1
			47.445	28
			47.491	28
			47.539	28
			47.591	28
			47.638	28
			47.686	28
			47.731	28.1
			47.781	28.2
			47.826	28.2
			47.875	28.1
			47.922	28.2
			47.971	28.2
			48.024	28.2
			48.07	28.2
			48.115	28.3
			48.166	28.2
			48.209	28.1
			48.257	28.3
			48.306	28.2
			48.356	28.2
			48.405	28.2
			48.45	28.2
			48.5	28.2
			48.544	28.1
			48.593	28.2
			48.64	28.2
			48.692	28.2
			48.742	28.2
			48.787	28.2
			48.835	28.2
			48.88	28.2
			48.929	28.2
			48.974	28.2
			49.024	28.3
			49.07	28.3
			49.117	28.2
			49.166	28.2
			49.215	28.2
			49.259	28.2
			49.311	28.2
			49.355	28.2
			49.403	28.2
			49.452	28.2
			49.498	28.2
			49.546	28.1
			49.595	28.2
			49.641	28.2
			49.689	28.2
			49.739	28.2
			49.785	28.2
			49.836	28.2
			49.886	28.3
			49.929	28.2
			49.979	28.2
			50.029	28.2
			50.072	28.3
			50.119	28.2
			50.171	28.3
			50.217	28.2
			50.266	28.2
			50.315	28.2
			50.362	28.3
			50.406	28.2
			50.455	28.3
			50.502	28.2
			50.55	28.2
			50.599	28.2
			50.65	28.2
			50.696	28.2
			50.746	28.2
			50.792	28.2
			50.837	28.2
			50.887	28.2
			50.934	28.3
			50.981	28.3
			51.031	28.2
			51.077	28.3
			51.124	28.2
			51.174	28.3
			51.221	28.2
			51.267	28.3
			51.318	28.2
			51.367	28.3
			51.413	28.3
			51.462	28.3
			51.506	28.3
			51.554	28.3
			51.603	28.3
			51.65	28.2
			51.701	28.3
			51.752	28.3
			51.794	28.4
			51.845	28.3
			51.891	28.2
			51.939	28.2
			51.985	28.2
			52.039	28.3
			52.081	28.3
			52.133	28.3
			52.179	28.2
			52.226	28.3
			52.275	28.3
			52.322	28.2
			52.368	28.3
			52.418	28.2
			52.468	28.3
			52.515	28.3
			52.565	28.3
			52.611	28.3
			52.657	28.3
			52.702	28.3
			52.751	28.3
			52.798	28.3
			52.85	28.3
			52.895	28.3
			52.945	28.3
			52.989	28.3
			53.04	28.3
			53.085	28.3
			53.135	28.3
			53.188	28.3
			53.229	28.3
			53.277	28.3
			53.325	28.3
			53.375	28.3
			53.423	28.5
			53.47	28.5
			53.518	28.5
			53.567	28.5
			53.618	28.5
			53.66	28.5
			53.707	28.5
			53.756	28.5
			53.802	28.6
			53.85	28.5
			53.899	28.5
			53.946	28.5
			53.993	28.5
			54.043	28.5
			54.091	28.5
			54.137	28.5
			54.183	28.5
			54.23	28.5
			54.279	28.5
			54.327	28.5
			54.376	28.5
			54.423	28.5
			54.472	28.6
			54.518	28.6
			54.562	28.5
			54.611	28.5
			54.658	28.5
			54.709	28.5
			54.759	28.5
			54.805	28.5
			54.852	28.6
			54.897	28.5
			54.944	28.6
			54.992	28.5
			55.044	28.5
			55.089	28.5
			55.139	28.6
			55.188	28.5
			55.235	28.5
			55.281	28.5
			55.328	28.5
			55.375	28.6
			55.425	28.6
			55.472	28.5
			55.519	28.5
			55.567	28.5
			55.613	28.5
			55.66	28.6
			55.708	28.5
			55.757	28.5
			55.806	28.6
			55.856	28.5
			55.904	28.6
			55.951	28.6
			55.999	28.6
			56.051	28.6
			56.091	28.6
			56.139	28.5
			56.188	28.6
			56.238	28.6
			56.286	28.6
			56.334	28.6
			56.382	28.6
			56.426	28.6
			56.476	28.6
			56.522	28.6
			56.573	28.6
			56.623	28.6
			56.667	28.6
			56.713	28.6
			56.762	28.6
			56.81	28.6
			56.857	28.6
			56.911	28.6
			56.953	28.6
			57.001	28.5
			57.05	28.6
			57.096	28.6
			57.143	28.6
			57.193	28.6
			57.239	28.6
			57.287	28.5
			57.336	28.6
			57.382	28.6
			57.429	28.6
			57.483	28.6
			57.524	28.6
			57.572	28.6
			57.621	28.6
			57.671	28.6
			57.718	28.6
			57.768	28.6
			57.811	28.6
			57.861	28.6
			57.907	28.6
			57.954	28.6
			58.002	28.6
			58.056	28.6
			58.098	28.6
			58.15	28.6
			58.194	28.7
			58.245	28.7
			58.289	28.6
			58.338	28.6
			58.385	28.6
			58.432	28.6
			58.482	28.6
			58.528	28.6
			58.574	28.6
			58.624	28.6
			58.67	28.6
			58.718	28.6
			58.767	28.6
			58.818	28.6
			58.866	28.6
			58.911	28.6
			58.959	28.6
			59.005	28.6
			59.055	28.6
			59.101	28.6
			59.153	28.6
			59.203	28.6
			59.245	28.6
			59.296	28.6
			59.341	28.6
			59.391	28.6
			59.436	28.6
			59.485	28.6
			59.536	28.6
			59.582	28.7
			59.633	28.6
			59.678	28.6
			59.726	28.6
			59.775	28.6
			59.819	28.7
			59.867	28.6
			59.92	28.7
			59.963	28.6
			60.011	28.6
			60.059	28.6
			60.105	28.7
			60.155	28.7
			60.202	28.6
			60.251	28.7
			60.301	28.6
			60.346	28.6
			60.396	28.6
			60.44	28.6
			60.489	28.7
			60.537	28.6
			60.584	28.6
			60.634	28.7
			60.68	28.7
			60.731	28.8
			60.782	28.7
			60.826	28.7
			60.873	28.8
			60.92	28.7
			60.967	28.6
			61.015	28.6
			61.069	28.7
			61.111	28.6
			61.161	28.6
			61.21	28.6
			61.257	28.6
			61.302	28.6
			61.351	28.6
			61.398	28.6
			61.446	28.6
			61.496	28.7
			61.541	28.6
			61.588	28.6
			61.637	28.7
			61.684	28.7
			61.732	28.7
			61.785	28.6
			61.83	28.6
			61.876	28.7
			61.924	28.7
			61.974	28.6
			62.023	28.6
			62.07	28.7
			62.116	28.7
			62.166	28.7
			62.211	28.7
			62.261	28.7
			62.305	28.6
			62.358	28.6
			62.401	28.7
			62.449	28.7
			62.501	28.7
			62.551	28.7
			62.591	28.7
			62.641	28.6
			62.686	28.7
			62.733	28.8
			62.782	28.6
			62.829	28.7
			62.877	28.7
			62.93	28.8
			62.977	28.7
			63.023	28.7
			63.069	28.7
			63.115	28.7
			63.163	28.7
			63.212	28.7
			63.26	28.7
			63.31	28.7
			63.359	28.7
			63.407	28.6
			63.45	28.7
			63.503	28.8
			63.547	28.7
			63.594	28.8
			63.644	28.7
			63.692	28.8
			63.739	28.7
			63.789	28.8
			63.837	28.7
			63.881	28.7
			63.931	28.7
			63.977	28.8
			64.028	28.8
			64.075	28.8
			64.124	28.8
			64.171	28.8
			64.22	28.8
			64.264	28.7
			64.312	28.7
			64.36	28.8
			64.41	28.7
			64.456	28.8
			64.508	28.9
			64.549	28.8
			64.599	28.8
			64.645	28.8
			64.692	28.8
			64.74	28.7
			64.789	28.7
			64.839	28.8
			64.888	28.8
			64.937	28.8
			64.979	28.8
			65.026	28.8
			65.076	28.7
			65.122	28.7
			65.173	28.7
			65.223	28.8
			65.269	28.8
			65.313	28.8
			65.362	28.8
			65.409	28.7
			65.457	28.8
			65.506	28.7
			65.556	28.7
			65.604	28.7
			65.655	28.7
			65.696	28.7
			65.747	28.8
			65.793	28.8
			65.84	28.8
			65.888	28.8
			65.939	28.8
			65.985	28.8
			66.034	28.8
			66.085	28.8
			66.131	28.8
			66.175	28.8
			66.225	28.8
			66.274	28.8
			66.322	28.8
			66.371	28.8
			66.414	28.8
			66.464	28.8
			66.511	28.7
			66.558	28.8
			66.608	28.7
			66.657	28.9
			66.701	28.7
			66.752	28.8
			66.797	28.7
			66.847	28.8
			66.895	28.8
			66.941	28.8
			66.988	28.8
			67.038	28.8
			67.091	28.7
			67.132	28.8
			67.182	28.9
			67.233	28.7
			67.275	28.7
			67.323	28.7
			67.374	28.7
			67.422	28.8
			67.471	28.8
			67.52	28.8
			67.562	28.8
			67.614	28.8
			67.659	28.8
			67.706	28.7
			67.754	28.7
			67.806	28.7
			67.851	28.8
			67.901	28.8
			67.946	28.8
			67.992	28.8
			68.04	28.8
			68.09	28.8
			68.136	28.8
			68.187	28.8
			68.238	28.7
			68.279	28.7
			68.331	28.8
			68.38	28.8
			68.423	28.8
			68.471	28.8
			68.524	28.8
			68.571	28.8
			68.618	28.8
			68.667	28.8
			68.711	28.8
			68.758	28.7
			68.808	28.7
			68.857	28.7
			68.906	28.8
			68.951	28.8
			68.998	28.8
			69.045	28.8
			69.097	28.8
			69.141	28.8
			69.189	28.8
			69.237	28.8
			69.287	28.8
			69.336	28.8
			69.385	28.8
			69.432	28.7
			69.475	28.8
			69.526	28.7
			69.571	28.8
			69.62	28.8
			69.672	28.8
			69.714	28.7
			69.763	28.7
			69.813	28.7
			69.859	28.8
			69.905	28.7
			69.954	28.8
			70.003	28.7
			70.048	28.8
			70.098	28.7
			70.144	28.8
			70.195	28.8
			70.24	28.9
			70.287	28.8
			70.335	28.8
			70.384	28.8
			70.431	28.8
			70.479	28.8
			70.527	28.8
			70.574	28.8
			70.625	28.8
			70.671	28.8
			70.719	28.8
			70.77	28.8
			70.816	28.8
			70.864	28.7
			70.912	28.8
			70.961	28.8
			71.008	28.8
			71.053	28.7
			71.106	28.8
			71.149	28.8
			71.202	28.8
			71.247	28.8
			71.296	28.8
			71.339	28.8
			71.389	28.8
			71.436	28.8
			71.484	28.8
			71.535	28.8
			71.582	28.8
			71.629	28.8
			71.679	28.8
			71.726	28.8
			71.77	28.8
			71.819	28.8
			71.868	28.7
			71.917	28.8
			71.963	28.8
			72.01	28.8
			72.057	28.8
			72.107	28.8
			72.153	28.8
			72.201	28.8
			72.251	28.8
			72.297	28.8
			72.345	28.7
			72.392	28.7
			72.441	28.8
			72.487	28.8
			72.543	28.8
			72.583	28.8
			72.636	28.8
			72.68	28.8
			72.729	28.8
			72.776	28.8
			72.825	29
			72.873	28.9
			72.917	28.8
			72.97	28.8
			73.019	28.8
			73.061	28.8
			73.111	28.8
			73.157	28.8
			73.204	28.8
			73.253	28.8
			73.299	28.8
			73.349	28.8
			73.402	28.8
			73.443	28.8
			73.493	28.8
			73.539	28.7
			73.589	28.7
			73.634	28.7
			73.683	28.7
			73.73	28.8
			73.777	28.7
			73.827	28.8
			73.873	28.8
			73.923	28.8
			73.974	28.8
			74.017	28.9
			74.064	28.8
			74.12	28.8
			74.161	28.8
			74.211	28.8
			74.256	28.8
			74.305	28.7
			74.353	28.8
			74.4	28.8
			74.446	28.8
			74.494	28.9
			74.547	28.8
			74.59	28.8
			74.64	28.8
			74.687	28.8
			74.737	28.8
			74.781	28.8
			74.831	28.8
			74.881	28.8
			74.928	28.8
			74.978	28.8
			75.02	28.8
			75.071	28.8
			75.121	28.8
			75.164	28.8
			75.212	28.8
			75.263	28.8
			75.31	28.8
			75.359	28.8
			75.407	28.9
			75.453	28.8
			75.498	28.8
			75.547	28.8
			75.594	28.8
			75.646	28.8
			75.69	28.8
			75.74	28.8
			75.787	28.8
			75.837	28.8
			75.88	28.8
			75.928	28.8
			75.977	28.8
			76.028	28.8
			76.072	28.8
			76.125	28.8
			76.167	28.8
			76.215	28.8
			76.263	28.8
			76.31	28.8
			76.359	28.8
			76.41	28.8
			76.457	28.8
			76.501	28.8
			76.555	28.7
			76.596	28.7
			76.645	28.7
			76.693	28.7
			76.74	28.8
			76.791	28.7
			76.841	28.6
			76.884	28.7
			76.934	28.7
			76.984	28.7
			77.027	28.7
			77.075	28.7
			77.125	28.6
			77.171	28.6
			77.218	28.6
			77.266	28.6
			77.312	28.6
			77.36	28.6
			77.409	28.6
			77.455	28.6
			77.505	28.7
			77.555	28.7
			77.599	28.6
			77.646	28.6
			77.696	28.6
			77.742	28.6
			77.79	28.6
			77.839	28.6
			77.885	28.6
			77.933	28.7
			77.982	28.6
			78.027	28.6
			78.074	28.6
			78.125	28.7
			78.171	28.6
			78.219	28.7
			78.269	28.6
			78.315	28.6
			78.362	28.6
			78.41	28.6
			78.458	28.6
			78.505	28.6
			78.554	28.6
			78.601	28.6
			78.649	28.6
			78.698	28.6
			78.745	28.6
			78.795	28.6
			78.841	28.6
			78.888	28.6
			78.936	28.6
			78.986	28.6
			79.031	28.6
			79.082	28.6
			79.131	28.6
			79.174	28.6
			79.222	28.6
			79.271	28.6
			79.32	28.5
			79.368	28.5
			79.418	28.6
			79.463	28.6
			79.509	28.5
			79.558	28.6
			79.602	28.6
			79.649	28.6
			79.702	28.6
			79.745	28.5
			79.795	28.5
			79.842	28.5
			79.89	28.6
			79.939	28.5
			79.985	28.5
			80.032	28.5
			80.08	28.5
			80.133	28.5
			80.179	28.5
			80.228	28.5
			80.275	28.5
			80.319	28.6
			80.37	28.5
			80.417	28.6
			80.462	28.6
			80.51	28.5
			80.559	28.5
			80.606	28.5
			80.656	28.5
			80.705	28.5
			80.749	28.5
			80.797	28.6
			80.845	28.5
			80.896	28.5
			80.94	28.5
			80.99	28.5
			81.038	28.5
			81.086	28.5
			81.134	28.5
			81.179	28.4
			81.227	28.5
			81.28	28.5
			81.323	28.6
			81.374	28.5
			81.42	28.4
			81.465	28.4
			81.513	28.5
			81.562	28.5
			81.612	28.4
			81.657	28.4
			81.706	28.4
			81.751	28.4
			81.802	28.4
			81.853	28.5
			81.894	28.4
			81.945	28.4
			81.991	28.5
			82.04	28.5
			82.089	28.4
			82.14	28.4
			82.181	28.5
			82.229	28.5
			82.278	28.5
			82.327	28.5
			82.375	28.5
			82.428	28.4
			82.47	28.7
			82.518	30.2
			82.566	32.2
			82.612	34.4
			82.659	35.3
			82.712	35.5
			82.756	35.6
			82.804	35.6
			82.854	35.6
			82.902	35.6
			82.948	35.5
			82.995	35.5
			83.042	34
			83.09	28.5
			83.139	28.5
			83.186	28.4
			83.237	28.4
			83.285	28.4
			83.331	28.4
			83.376	28.4
			83.424	28.4
			83.474	28.4
			83.519	28.4
			83.569	28.4
			83.615	28.5
			83.665	28.4
			83.712	28.4
			83.758	28.4
			83.81	28.4
			83.855	28.5
			83.904	28.5
			83.952	28.4
			84.008	28.4
			84.045	28.4
			84.094	28.4
			84.141	28.4
			84.186	28.4
			84.235	28.4
			84.281	28.4
			84.327	28.4
			84.375	28.4
			84.423	28.4
			84.469	28.3
			84.515	28.4
			84.568	28.3
			84.611	28.3
			84.659	28.3
			84.71	28.5
			84.756	28.4
			84.8	28.4
			84.852	28.4
			84.896	28.4
			84.944	28.4
			84.998	28.4
			85.04	28.4
			85.09	28.4
			85.137	28.3
			85.183	28.3
			85.234	28.3
			85.28	28.3
			85.327	28.4
			85.374	28.3
			85.428	28.5
			85.473	28.4
			85.52	28.3
			85.566	28.4
			85.613	28.3
			85.661	28.4
			85.71	28.4
			85.757	28.4
			85.808	28.3
			85.859	28.5
			85.9	28.4
			85.949	28.3
			85.997	28.3
			86.044	28.3
			86.091	28.3
			86.144	28.4
			86.187	28.3
			86.237	28.4
			86.287	28.3
			86.331	28.3
			86.378	28.4
			86.427	28.3
			86.478	28.3
			86.525	28.4
			86.575	28.3
			86.621	28.4
			86.665	28.3
			86.715	28.3
			86.761	28.3
			86.811	28.3
			86.862	28.3
			86.908	28.3
			86.955	28.3
			87.004	28.3
			87.053	28.3
			87.096	28.3
			87.146	28.3
			87.193	28.3
			87.24	28.4
			87.291	28.4
			87.34	28.3
			87.386	28.4
			87.435	28.3
			87.479	28.3
			87.526	28.2
			87.579	28.2
			87.622	28.2
			87.686	28.2
			87.719	28.3
			87.769	28.2
			87.812	28.2
			87.861	28.2
			87.908	28.1
			87.956	28.2
			88.005	28.1
			88.051	28.1
			88.1	28.1
			88.153	28.1
			88.194	28.2
			88.241	28.1
			88.29	28.1
			88.339	28.1
			88.388	28.1
			88.438	28.2
			88.483	28.1
			88.528	28.2
			88.581	28.2
			88.624	28.2
			88.672	28.2
			88.721	28.3
			88.772	28.2
			88.816	28.3
			88.865	28.2
			88.914	28.2
			88.962	28.2
			89.008	28.1
			89.055	28.1
			89.103	28.1
			89.156	28.1
			89.199	28.1
			89.246	28.2
			89.3	28.2
			89.342	28.3
			89.39	28.3
			89.439	28.3
			89.485	28.3
			89.533	28.3
			89.582	28.3
			89.628	28.3
			89.675	28.3
			89.724	28.3
			89.771	28.2
			89.822	28.3
			89.872	28.3
			89.919	28.3
			89.968	28.3
			90.011	28.2
			90.06	28.2
			90.106	28.2
			90.156	28.2
			90.202	28.2
			90.251	28.2
			90.3	28.2
			90.346	28.1
			90.393	28.1
			90.442	28.1
			90.489	28.3
			90.536	28.2
			90.588	28.2
			90.635	28.1
			90.68	28.1
			90.729	28.1
			90.775	28.2
			90.823	28.1
			90.872	28.2
			90.919	28.1
			90.968	28.1
			91.019	28.2
			91.066	28.2
			91.112	28.2
			91.159	28.2
			91.205	28.2
			91.252	28.2
			91.301	28.2
			91.352	28.2
			91.396	28.2
			91.449	28.2
			91.491	28.3
			91.543	28.3
			91.587	28.2
			91.634	28.2
			91.682	28.2
			91.731	28.2
			91.779	28.1
			91.826	28.1
			91.874	28.1
			91.924	28.2
			91.969	28.2
			92.017	28.1
			92.064	28.1
			92.117	28.1
			92.162	28.1
			92.211	28.1
			92.258	28.1
			92.304	28.1
			92.351	28.1
			92.399	28.1
			92.451	28.1
			92.495	28.1
			92.543	28.1
			92.594	28.1
			92.638	28.2
			92.687	28.1
			92.735	28.1
			92.785	28.1
			92.83	28.1
			92.879	28.1
			92.926	28.1
			92.976	28.1
			93.025	28.1
			93.073	28.2
			93.117	28.2
			93.174	28.1
			93.213	28.1
			93.266	28.1
			93.31	28.1
			93.359	28.1
			93.404	28.1
			93.457	28.1
			93.5	28.1
			93.548	28.1
			93.601	28.1
			93.647	28.1
			93.692	28.1
			93.743	28.1
			93.792	28
			93.835	28.1
			93.883	28.1
			93.933	28.1
			93.982	28
			94.027	28
			94.078	27.9
			94.121	28
			94.171	28
			94.217	27.9
			94.265	27.9
			94.314	27.9
			94.36	28
			94.41	28
			94.46	27.9
			94.505	28
			94.551	28
			94.6	28
			94.647	27.9
			94.697	27.9
			94.744	28.1
			94.793	28.2
			94.84	28
			94.89	28
			94.936	28
			94.981	28.2
			95.03	28
			95.08	28.2
			95.125	28.1
			95.179	27.9
			95.22	28.3
			95.271	28.1
			95.32	28.3
			95.364	28.4
[truncated: 4,563 more rows]

## Sheet: Figure 2a
Figure 2a
Excitation-dependent PL of the NGT:0.1%Pr3+,1.5%Er3+
Excitation-wavelength (nm)	370	371	372	373	374	375	376	377	378	379	380	381	382	383	384	385	386	387	388	389	390
Emission wavelength (nm)	Intensity	Intensity	Intensity	Intensity	Intensity	Intensity	Intensity	Intensity	Intensity	Intensity	Intensity	Intensity	Intensity	Intensity	Intensity	Intensity	Intensity	Intensity	Intensity	Intensity	Intensity
500	0.03563	0.04364	0.04001	0.04165	0.04076	0.04342	0.04561	0.04488	0.05879	0.05596	0.06455	0.05515	0.053	0.05712	0.0462	0.04335	0.0531	0.05167	0.04462	0.04672	0.04341
501	0.04016	0.04616	0.04943	0.04677	0.05225	0.04897	0.04851	0.05507	0.05404	0.06114	0.06755	0.05884	0.05173	0.05652	0.04944	0.05059	0.03992	0.0446	0.04241	0.04554	0.04882
502	0.0483	0.04152	0.03748	0.04693	0.04326	0.03951	0.04637	0.05885	0.05219	0.06341	0.06111	0.04695	0.05215	0.05564	0.05311	0.04303	0.0444	0.04576	0.05482	0.03976	0.0434
503	0.04314	0.04143	0.03974	0.04936	0.04851	0.0456	0.04485	0.04756	0.05862	0.05867	0.06039	0.06399	0.05059	0.05405	0.04635	0.05302	0.05098	0.04507	0.03748	0.0451	0.03821
504	0.03924	0.05152	0.0434	0.04903	0.05292	0.0517	0.04965	0.06232	0.05744	0.06541	0.06352	0.04558	0.05708	0.0504	0.04479	0.04982	0.04414	0.0532	0.05327	0.04236	0.04732
505	0.04898	0.04159	0.05281	0.04395	0.04249	0.04516	0.04532	0.062	0.05895	0.06652	0.0628	0.06565	0.05716	0.05578	0.05449	0.05734	0.04752	0.04101	0.04417	0.05083	0.04457
506	0.04732	0.04562	0.04919	0.04654	0.04687	0.04251	0.05123	0.06137	0.06229	0.06819	0.06782	0.05972	0.04496	0.05866	0.05701	0.05732	0.04821	0.04363	0.04529	0.03759	0.04417
507	0.03553	0.04846	0.05026	0.04279	0.0436	0.03982	0.05276	0.06195	0.07307	0.06326	0.07673	0.067	0.06168	0.05932	0.05295	0.04852	0.04491	0.04905	0.0471	0.04682	0.03984
508	0.04505	0.05028	0.04076	0.05637	0.05775	0.04593	0.06322	0.07193	0.08537	0.09243	0.09922	0.07032	0.07268	0.06394	0.05586	0.0509	0.04676	0.05312	0.04717	0.04761	0.04834
509	0.04634	0.04105	0.0457	0.04525	0.04377	0.05073	0.05477	0.09098	0.08883	0.11118	0.10669	0.09444	0.07895	0.06103	0.06703	0.05383	0.05033	0.05211	0.0419	0.04115	0.04766
510	0.04408	0.03305	0.05015	0.05068	0.04641	0.04341	0.06079	0.09319	0.11047	0.13434	0.1228	0.08146	0.07993	0.06182	0.05565	0.05258	0.0599	0.04731	0.04774	0.05082	0.04694
511	0.04874	0.04085	0.0441	0.0415	0.04655	0.04927	0.06224	0.10878	0.11597	0.14023	0.16146	0.11703	0.08784	0.08609	0.07121	0.06596	0.04961	0.05467	0.04122	0.03697	0.03356
512	0.04644	0.04605	0.04272	0.04711	0.04683	0.05089	0.06862	0.12406	0.13669	0.16339	0.15111	0.11246	0.104	0.08619	0.0699	0.06085	0.05623	0.04935	0.04073	0.03778	0.04165
513	0.04324	0.05393	0.04088	0.04548	0.05534	0.06537	0.07113	0.14407	0.17903	0.17978	0.21685	0.15814	0.1189	0.10939	0.082	0.06564	0.06388	0.05206	0.04974	0.04438	0.04195
514	0.05601	0.05117	0.04611	0.05497	0.05607	0.06062	0.08008	0.17425	0.22345	0.2624	0.25219	0.16065	0.16706	0.12701	0.09331	0.08725	0.07601	0.06322	0.04541	0.04386	0.03926
515	0.05623	0.05838	0.05617	0.05614	0.06025	0.06621	0.10124	0.20724	0.27336	0.32949	0.32879	0.212	0.17911	0.16211	0.11871	0.10901	0.07108	0.0585	0.04856	0.04867	0.03927
516	0.05966	0.07072	0.06548	0.06226	0.07394	0.08777	0.11549	0.28114	0.35043	0.43422	0.44739	0.28506	0.25572	0.20048	0.13921	0.13008	0.09302	0.07161	0.05039	0.03756	0.03095
517	0.07018	0.0785	0.07068	0.08137	0.09257	0.10304	0.15329	0.39868	0.54241	0.57038	0.61551	0.3952	0.34526	0.26284	0.17877	0.14995	0.12753	0.0899	0.06325	0.04262	0.0361
518	0.10498	0.12013	0.10476	0.12741	0.15732	0.1986	0.33085	0.83194	1.14019	1.21945	1.26654	0.8171	0.69475	0.50584	0.34268	0.29613	0.20116	0.16087	0.08335	0.06244	0.04785
519	0.2265	0.22845	0.2091	0.24513	0.30773	0.39692	0.63804	1.9554	2.54283	2.88739	3.02324	1.86369	1.59458	1.24957	0.77247	0.62248	0.45325	0.31777	0.12343	0.06989	0.05224
520	0.28302	0.29923	0.25933	0.31714	0.35506	0.51742	0.84189	2.41168	3.42452	3.93681	4.09819	2.6186	2.11678	1.70286	1.04568	0.86204	0.56428	0.39878	0.15276	0.08293	0.07064
521	0.38513	0.37713	0.32822	0.40595	0.51063	0.63769	1.14512	3.24631	4.6779	5.29406	5.54028	3.52543	2.80582	2.17625	1.32443	1.14054	0.77202	0.53989	0.19649	0.10166	0.07072
522	0.52804	0.51645	0.51194	0.61263	0.70678	0.96279	1.67347	4.88431	6.79939	7.80068	8.07371	5.10964	4.23829	3.21295	1.97976	1.64025	1.12843	0.80274	0.27353	0.13615	0.10572
523	0.64326	0.60312	0.583	0.72091	0.86504	1.14185	2.0166	5.85815	8.24794	9.44072	9.61865	6.07908	4.92952	3.77635	2.29345	1.88931	1.34491	0.90164	0.34388	0.16969	0.10486
524	0.74859	0.7134	0.71345	0.80389	1.01987	1.34109	2.21892	6.50993	9.55103	10.8555	11.6931	7.31625	5.80465	4.50126	2.73481	2.2811	1.57304	1.09668	0.36874	0.16631	0.11715
525	0.63266	0.58101	0.55569	0.68706	0.80954	1.06375	1.79854	5.41417	7.71006	8.96469	9.5021	6.15277	4.85663	3.74908	2.31428	1.90816	1.31615	0.8797	0.32643	0.1525	0.09919
526	0.58583	0.56943	0.54915	0.64264	0.80198	1.07289	1.80567	5.20066	7.37234	8.48059	8.85215	5.75558	4.60015	3.60824	2.20186	1.76151	1.22637	0.90225	0.29408	0.14081	0.11376
527	0.57152	0.56696	0.52061	0.63212	0.76346	0.9822	1.74826	5.14244	7.30207	8.57712	8.66965	5.57177	4.47792	3.42905	2.19659	1.76551	1.18759	0.83866	0.27714	0.14936	0.10138
528	0.6597	0.62695	0.63122	0.67681	0.92907	1.15516	1.99729	5.94477	8.42252	9.65572	10.2292	6.45482	5.32417	4.14325	2.47339	2.15292	1.43988	1.03393	0.33558	0.17054	0.11719
529	0.75061	0.7133	0.7066	0.81088	1.01798	1.35187	2.25674	6.86158	9.74971	10.9536	11.6548	7.50922	5.9991	4.59196	2.82599	2.35979	1.64248	1.18126	0.37241	0.20428	0.12818
530	0.61228	0.58747	0.56964	0.6819	0.80422	1.1184	1.92627	5.59492	7.8236	8.84276	9.42308	6.07558	4.92471	3.85187	2.4626	1.95401	1.3865	0.96147	0.32406	0.16883	0.11641
531	0.53052	0.49121	0.48351	0.57656	0.74704	0.96495	1.61068	4.70276	6.65756	7.79057	8.05389	5.10712	4.28429	3.34401	2.02525	1.64787	1.16226	0.79889	0.26998	0.16074	0.11813
532	0.60084	0.56566	0.56329	0.63724	0.80176	1.0329	1.73534	5.30732	7.61557	8.49757	9.06242	5.76975	4.7831	3.53797	2.28218	1.95888	1.29969	0.93926	0.31182	0.16984	0.11396
533	0.72473	0.66041	0.66752	0.73299	0.94667	1.24094	2.10613	6.30123	8.84129	10.1159	10.7383	6.86248	5.6366	4.36175	2.68817	2.26534	1.56641	1.11731	0.3648	0.19748	0.12368
534	0.65566	0.62533	0.63098	0.72518	0.86719	1.17241	2.04212	6.07529	8.41673	9.57064	10.1309	6.45332	5.32759	4.0841	2.59343	2.10258	1.50412	1.01696	0.35097	0.17758	0.12702
535	0.60531	0.58782	0.56687	0.67466	0.84065	1.0933	1.87583	5.6813	7.70986	8.88926	9.25478	5.9573	4.83815	3.73954	2.37636	1.91292	1.37467	0.98404	0.34651	0.1501	0.11308
536	0.64424	0.60971	0.5799	0.69989	0.87081	1.11846	1.96867	5.75225	7.86364	9.1814	9.66278	6.15535	5.12298	3.85183	2.43145	2.02397	1.38565	1.0528	0.3541	0.18965	0.11872
537	0.49591	0.47635	0.50934	0.56339	0.68312	0.99907	1.66188	4.62358	6.44702	7.43666	7.76607	5.07636	4.15007	3.16	1.92346	1.59776	1.18772	0.8602	0.30638	0.14513	0.11039
538	0.3722	0.35268	0.36259	0.41108	0.49517	0.73184	1.17641	3.39342	4.60596	5.28828	5.49059	3.54368	2.98651	2.28569	1.43444	1.15587	0.80252	0.63236	0.22269	0.12214	0.08213
539	0.3635	0.37412	0.37251	0.42298	0.5042	0.67955	1.16417	3.20461	4.44491	4.97479	5.23894	3.41794	2.84662	2.20438	1.35488	1.1606	0.83093	0.57567	0.2173	0.11595	0.08293
540	0.51244	0.51332	0.5174	0.57948	0.71985	0.94468	1.79962	4.94154	6.42015	7.39201	7.34164	4.79315	4.12593	3.12609	1.95434	1.58217	1.13942	0.82863	0.32834	0.16638	0.09904
541	1.11478	1.11666	1.09753	1.27722	1.65594	2.23499	4.05044	11.8873	15.4031	17.3531	17.3711	11.3024	9.59489	7.23701	4.52363	3.75908	2.65661	1.84951	0.63232	0.28481	0.21795
542	1.89158	1.84475	1.73794	2.10969	2.57347	3.48327	5.88203	18.2129	24.3122	27.9976	29.4142	18.5117	15.632	12.1258	7.33838	6.16432	4.28056	2.9266	1.01336	0.46742	0.29311
543	2.36529	2.2327	2.24687	2.67481	3.21391	4.52873	7.55693	22.63	31.7128	35.6631	37.5105	23.8541	19.914	15.4098	9.39877	7.83022	5.46611	3.6388	1.23008	0.58767	0.35451
544	2.80037	2.73424	2.64003	3.13165	3.95814	5.2395	8.79226	26.4624	36.9187	42.1657	45.384	28.7346	23.6231	18.3441	11.1743	9.20795	6.45897	4.39714	1.43758	0.65692	0.46428
545	2.79228	2.7584	2.56805	3.03921	3.88476	5.23563	8.755	26.3084	37.154	41.8515	44.2896	28.4924	23.4369	18.0449	11.3058	9.2181	6.362	4.43345	1.48505	0.70084	0.44581
546	1.94372	1.94242	1.83174	2.24093	2.79398	3.76218	6.21285	18.4316	25.7651	29.8236	31.701	20.6449	16.5716	12.8081	7.77995	6.64777	4.57119	3.36483	1.11913	0.512	0.32244
547	1.80352	1.77621	1.68947	2.0288	2.51075	3.37494	5.62645	16.6984	23.748	27.108	28.7701	18.2923	14.9509	11.7925	7.20686	5.96974	4.2322	2.9234	0.97008	0.47902	0.2905
548	2.16414	2.12581	2.0972	2.46223	3.17977	4.18902	7.06583	21.1292	28.8688	33.8392	36.4703	23.3137	19.007	14.8231	9.15189	7.52804	5.2847	3.58888	1.21403	0.589	0.35011
549	2.3918	2.35867	2.24066	2.70782	3.37936	4.54318	7.3787	21.8894	31.6648	36.43	39.3204	25.4558	20.5555	16.0885	9.71188	8.13945	5.6308	3.93938	1.24297	0.64553	0.398
550	2.48324	2.38968	2.28944	2.78208	3.47946	4.74173	7.72337	22.8718	32.9057	37.1055	39.9855	25.9925	21.168	16.2646	9.89892	8.3954	5.7907	4.12692	1.34576	0.64408	0.39
551	2.03997	1.97314	1.91005	2.3899	2.89509	3.82784	6.45998	19.3444	27.1437	31.5148	33.4409	21.752	17.3412	13.7729	8.28801	6.90355	4.86912	3.36228	1.05947	0.55014	0.33049
552	2.00888	1.93065	1.89622	2.26876	2.82559	3.83125	6.2081	18.5276	25.819	30.1193	32.3035	20.8617	16.9688	13.2381	8.11213	6.69369	4.75525	3.39202	1.12942	0.49996	0.34095
553	1.48817	1.41627	1.38721	1.67799	2.044	2.82968	4.55263	13.2772	19.2236	22.0728	23.4263	15.2842	12.4849	9.75914	6.05456	5.02328	3.47431	2.52119	0.81827	0.37046	0.25116
554	1.45451	1.41668	1.33512	1.60343	2.00736	2.62499	4.42287	13.2908	18.4839	21.2782	23.0487	14.8812	11.9837	9.28946	5.7104	4.85609	3.27419	2.38686	0.78771	0.40962	0.23144
555	1.31358	1.23336	1.24124	1.41138	1.79117	2.36116	3.95142	11.6872	16.8798	19.3439	20.8141	13.4877	10.8197	8.42605	5.19979	4.34747	2.95715	2.12072	0.70725	0.36083	0.22062
556	1.18079	1.22673	1.2234	1.44103	1.73417	2.34187	3.87879	11.5499	16.3063	19.1096	20.0756	12.9215	10.6855	8.26004	5.01891	4.29554	2.9881	2.1515	0.70392	0.35853	0.22629
557	0.96124	0.93852	0.90782	1.04513	1.29072	1.76712	2.84008	8.46874	11.9434	13.7907	14.75	9.56509	7.68705	6.09511	3.72163	3.04726	2.21147	1.53285	0.51476	0.26406	0.15771
558	0.77447	0.75717	0.69862	0.79434	1.0522	1.41949	2.27554	6.784	9.64566	11.0259	11.8201	7.58057	6.24109	4.91482	2.94009	2.46628	1.76313	1.29491	0.43628	0.2166	0.14849
559	0.55976	0.5411	0.53674	0.63714	0.84729	1.06603	1.79818	5.0696	7.00265	8.13948	8.429	5.64424	4.53795	3.58177	2.16404	1.75133	1.31836	0.97012	0.35888	0.16496	0.10309
560	0.42733	0.41919	0.414	0.44933	0.57393	0.761	1.32398	3.80551	5.2518	6.05713	6.42226	4.16165	3.39964	2.73797	1.64777	1.36784	1.03253	0.76114	0.24722	0.13052	0.08511
561	0.37363	0.3562	0.33736	0.37465	0.48929	0.64097	1.07154	2.94819	4.34067	4.93539	5.1756	3.4118	2.7155	2.23643	1.34375	1.07952	0.7382	0.54213	0.2237	0.11765	0.08687
562	0.28885	0.24513	0.29465	0.30313	0.37637	0.48186	0.77542	2.25769	3.19873	3.64227	3.89659	2.4509	2.05819	1.62242	0.99147	0.83526	0.61188	0.46862	0.16141	0.11202	0.07969
563	0.22316	0.22816	0.20527	0.25524	0.31074	0.37922	0.65977	1.83364	2.61011	2.92335	3.11666	2.05675	1.62745	1.25469	0.78908	0.67244	0.47518	0.33158	0.13372	0.06964	0.059
564	0.19357	0.19934	0.17698	0.22241	0.25833	0.30508	0.49932	1.47654	2.04629	2.36181	2.44426	1.65379	1.36128	1.06894	0.63558	0.57227	0.39826	0.2833	0.11082	0.07114	0.05292
565	0.15953	0.12873	0.14529	0.17881	0.21535	0.30617	0.43852	1.23419	1.72794	2.0218	2.06546	1.30139	1.09916	0.85568	0.53368	0.48256	0.3168	0.24667	0.11398	0.06069	0.05292
566	0.13502	0.16274	0.14625	0.16954	0.19498	0.24338	0.3931	1.06917	1.39301	1.64224	1.79656	1.20226	0.9345	0.76463	0.49348	0.4128	0.28732	0.21807	0.10079	0.07771	0.05591
567	0.12272	0.1272	0.12785	0.14977	0.16117	0.18955	0.34416	0.91652	1.28709	1.4675	1.49284	0.98424	0.81622	0.65207	0.39519	0.36266	0.27123	0.19953	0.08716	0.06752	0.05244
568	0.0952	0.11179	0.1011	0.118	0.1362	0.18166	0.26764	0.75394	1.00898	1.15407	1.21912	0.81498	0.68455	0.5403	0.32302	0.29785	0.20836	0.1629	0.08514	0.06737	0.0477
569	0.09212	0.10323	0.09032	0.11023	0.13436	0.13728	0.21243	0.59962	0.83148	0.9599	1.00756	0.67618	0.56563	0.42086	0.25624	0.23799	0.19415	0.14737	0.07756	0.06069	0.04854
570	0.08777	0.10001	0.07316	0.07995	0.11532	0.13993	0.19417	0.48104	0.67805	0.72868	0.81079	0.5559	0.47052	0.36112	0.23566	0.21192	0.15377	0.1221	0.07576	0.0542	0.05455
571	0.07912	0.08002	0.06956	0.08693	0.09123	0.11518	0.16655	0.45131	0.58873	0.64148	0.75269	0.47656	0.38781	0.32473	0.1982	0.17856	0.1357	0.11303	0.05681	0.0514	0.04674
572	0.06911	0.05843	0.07144	0.07623	0.08729	0.10274	0.13981	0.37836	0.49127	0.54505	0.61203	0.38097	0.33716	0.27351	0.18566	0.16034	0.12226	0.10186	0.07496	0.05634	0.05365
573	0.0678	0.07631	0.08014	0.06843	0.08747	0.09332	0.12636	0.32024	0.44862	0.50496	0.532	0.36363	0.27987	0.23913	0.16164	0.13682	0.10869	0.1069	0.06572	0.04901	0.05411
574	0.06774	0.05893	0.06982	0.06802	0.06595	0.09455	0.13429	0.28271	0.38407	0.41627	0.45509	0.30088	0.27292	0.18329	0.14379	0.13552	0.10959	0.09463	0.06705	0.06499	0.0495
575	0.0645	0.06777	0.06222	0.0712	0.06914	0.06136	0.10345	0.23395	0.33643	0.35444	0.40543	0.25572	0.25281	0.19407	0.12541	0.12128	0.10914	0.0813	0.06098	0.06505	0.04978
576	0.05662	0.06333	0.06149	0.06012	0.06973	0.06356	0.08538	0.19913	0.2979	0.31061	0.34469	0.21894	0.1922	0.16738	0.10788	0.09426	0.09541	0.08485	0.0517	0.05484	0.05413
577	0.06002	0.0457	0.06013	0.0741	0.06173	0.06734	0.07821	0.18631	0.2253	0.27107	0.25806	0.17325	0.16127	0.15638	0.09487	0.11903	0.07259	0.06838	0.05689	0.04493	0.05195
578	0.07142	0.06437	0.06299	0.05864	0.06235	0.05953	0.08131	0.18062	0.20847	0.20462	0.25778	0.16322	0.15978	0.11287	0.09189	0.08231	0.07591	0.05851	0.06511	0.04983	0.05404
579	0.0595	0.05953	0.04845	0.04523	0.0597	0.07184	0.04585	0.15108	0.16815	0.18995	0.19748	0.16658	0.13251	0.11092	0.062	0.07504	0.04804	0.06981	0.05027	0.05391	0.05168
580	0.06519	0.06327	0.06517	0.052	0.06993	0.05118	0.07846	0.11237	0.12105	0.17973	0.17838	0.1261	0.12411	0.09709	0.0684	0.07697	0.08425	0.07318	0.06236	0.04891	0.04826
581	0.05846	0.06185	0.06497	0.06808	0.06779	0.06375	0.07225	0.12151	0.14617	0.16277	0.15877	0.13705	0.10987	0.10009	0.09197	0.06983	0.06875	0.07102	0.05591	0.0703	0.0608
582	0.07228	0.06329	0.06925	0.0518	0.07046	0.07845	0.0789	0.11981	0.1256	0.13625	0.15835	0.10651	0.09097	0.1056	0.08278	0.07887	0.07787	0.06022	0.04732	0.0533	0.05712
583	0.072	0.07726	0.06015	0.06364	0.07754	0.0612	0.07374	0.10105	0.12528	0.1493	0.14901	0.11891	0.09928	0.10487	0.07632	0.07931	0.07368	0.06834	0.0551	0.06524	0.05281
584	0.10255	0.09442	0.07318	0.08686	0.08587	0.07165	0.08809	0.10764	0.13557	0.1225	0.138	0.10679	0.09258	0.08495	0.07829	0.07225	0.08689	0.07389	0.06922	0.05967	0.06368
585	0.07972	0.0863	0.1038	0.09884	0.09036	0.09909	0.1129	0.13031	0.12043	0.14394	0.1289	0.1084	0.10298	0.10849	0.09289	0.08544	0.08891	0.07061	0.08413	0.0851	0.06435
586	0.11981	0.11581	0.13205	0.124	0.12545	0.12273	0.11495	0.11628	0.13433	0.13589	0.14028	0.14693	0.11017	0.1074	0.09176	0.10564	0.09076	0.09622	0.09241	0.07485	0.09284
587	0.17159	0.15171	0.15855	0.15147	0.14541	0.13683	0.14351	0.14889	0.15913	0.16084	0.14076	0.14224	0.11759	0.12777	0.11518	0.12384	0.11695	0.12234	0.10033	0.1007	0.08674
588	0.20421	0.21208	0.18811	0.16392	0.17065	0.17725	0.14714	0.17331	0.1678	0.17516	0.18733	0.14443	0.14018	0.1285	0.15018	0.11119	0.12995	0.13809	0.14344	0.14191	0.10504
589	0.26056	0.24364	0.21933	0.23053	0.24297	0.22152	0.22644	0.19734	0.2041	0.19562	0.20513	0.19024	0.19579	0.18132	0.1812	0.17365	0.15764	0.18033	0.17308	0.17441	0.17562
590	0.33079	0.31978	0.33313	0.28749	0.28687	0.28147	0.26929	0.26057	0.21531	0.23226	0.25094	0.24591	0.23728	0.22025	0.22641	0.19781	0.21604	0.21627	0.21478	0.21947	0.19749
591	0.40591	0.41061	0.38002	0.33441	0.33818	0.35568	0.3146	0.31514	0.26791	0.29186	0.29699	0.25615	0.25437	0.26963	0.26684	0.25395	0.24832	0.28009	0.24607	0.23617	0.22757
592	0.47135	0.47034	0.48041	0.42622	0.43105	0.40497	0.37575	0.32894	0.35574	0.31706	0.32552	0.31156	0.31414	0.33844	0.30395	0.31958	0.29173	0.28383	0.28726	0.31264	0.28823
593	0.54251	0.53027	0.54747	0.49704	0.50333	0.46785	0.49255	0.4147	0.39483	0.39679	0.37371	0.36613	0.39632	0.35067	0.39244	0.34076	0.33916	0.34802	0.35235	0.31226	0.33537
594	0.62092	0.62122	0.61853	0.56102	0.58961	0.53209	0.53545	0.45043	0.43458	0.43286	0.40292	0.42614	0.44471	0.41301	0.4123	0.36881	0.36453	0.38823	0.37159	0.36898	0.37674
595	0.71807	0.80103	0.70842	0.66646	0.65336	0.65274	0.62216	0.53473	0.50618	0.51242	0.45716	0.50359	0.49791	0.4664	0.45308	0.45309	0.45506	0.46085	0.45472	0.45536	0.43177
596	0.96886	0.90532	0.9078	0.90344	0.79228	0.78652	0.72693	0.67849	0.5619	0.55613	0.52313	0.56387	0.57529	0.56446	0.59558	0.55296	0.51502	0.54711	0.54107	0.53031	0.51604
597	1.11356	1.09515	1.06135	1.01482	0.98327	0.93723	0.90951	0.78302	0.67361	0.67731	0.64008	0.70415	0.66608	0.65857	0.68409	0.67589	0.68621	0.69443	0.69047	0.65003	0.60245
598	1.36663	1.29095	1.31354	1.25853	1.19931	1.15144	1.08103	1.00334	0.83142	0.85008	0.79348	0.81884	0.8371	0.83428	0.82067	0.85072	0.82262	0.82734	0.80935	0.76974	0.76239
599	1.68882	1.62911	1.624	1.51145	1.50943	1.39499	1.32433	1.16884	1.10456	1.02382	0.98537	0.99799	1.04929	1.01216	1.04395	0.9643	1.01072	0.95644	0.97727	0.9429	0.90066
600	2.01325	1.95915	1.90865	1.78685	1.76515	1.79533	1.51845	1.34295	1.29733	1.233	1.17798	1.18877	1.18103	1.21125	1.2609	1.19944	1.21371	1.19097	1.09982	1.06872	1.09273
601	2.43933	2.28913	2.21025	2.19234	2.07838	1.94969	1.98726	1.68973	1.50887	1.36911	1.31876	1.38421	1.49229	1.43104	1.42732	1.42558	1.39718	1.39618	1.3274	1.25719	1.21654
602	2.82751	2.76282	2.54405	2.46793	2.43359	2.28389	2.22451	1.91212	1.7395	1.54803	1.5283	1.62308	1.68478	1.68	1.65082	1.58786	1.58735	1.58439	1.6161	1.53272	1.48609
603	3.23071	3.14586	2.98265	2.90116	2.72897	2.66202	2.54107	2.28514	2.02694	1.93267	1.77812	1.92124	1.94173	1.92116	1.87178	1.86232	1.85013	1.78081	1.81344	1.84314	1.74773
604	3.69507	3.52711	3.39079	3.22945	3.15869	3.00792	2.9186	2.47937	2.26946	2.11609	2.07902	2.22513	2.21629	2.27861	2.26976	2.19169	2.12815	2.13072	2.10698	2.00743	1.98192
605	4.29564	4.07076	3.84536	3.73137	3.52077	3.4551	3.31125	2.91831	2.54614	2.40789	2.34329	2.39116	2.50431	2.4915	2.51781	2.57522	2.46491	2.44501	2.38507	2.32083	2.20338
606	4.557	4.63078	4.42042	4.06437	3.99721	3.94298	3.59575	3.26664	2.88879	2.69268	2.51709	2.79043	2.72934	2.77461	2.80687	2.77413	2.70722	2.71042	2.68674	2.55343	2.50415
607	5.19889	5.01118	4.88607	4.66215	4.50793	4.3018	4.14411	3.59661	3.25605	2.97948	2.85003	3.10908	2.99879	3.05755	3.0893	3.04322	3.02725	2.94727	2.91802	2.87326	2.78225
608	5.81596	5.47905	5.20557	4.97608	4.91077	4.73522	4.58476	3.94174	3.56656	3.17631	3.1268	3.41083	3.44152	3.38447	3.49945	3.35746	3.43495	3.26934	3.27435	3.17876	3.09096
609	6.32216	6.36247	5.97068	5.8624	5.65365	5.57638	5.04913	4.3819	3.91173	3.63438	3.52526	3.71543	3.82667	3.89551	3.91128	3.80984	3.8468	3.65091	3.63706	3.43804	3.42976
610	7.51106	7.20847	6.82522	6.63996	6.37128	6.10344	5.87153	4.99716	4.57356	4.26815	4.04931	4.35665	4.36792	4.38766	4.53015	4.4425	4.27139	4.17442	4.26896	4.15903	3.94317
611	8.78886	8.41854	7.99756	7.69297	7.45638	7.2154	6.86987	5.80083	5.30123	4.95417	4.72321	5.23265	5.18001	5.09838	5.14166	4.88662	4.96498	4.88498	4.89759	4.76719	4.65513
612	9.59895	9.55566	9.18394	8.78827	8.5107	8.17915	7.64604	6.71678	6.21386	5.67032	5.44587	5.77186	5.8855	5.84618	5.92819	5.85967	5.74017	5.56526	5.50895	5.50077	5.35766
613	10.9087	10.2659	9.90004	9.62737	9.18465	8.66466	8.27464	7.39922	6.50738	6.03676	5.76554	6.20581	6.41908	6.4313	6.52833	6.50559	6.21014	6.16564	5.97022	5.92427	5.6548
614	10.5142	10.2924	10.0544	9.83137	9.20191	8.81428	8.50198	7.36952	6.71147	6.13401	5.81429	6.4022	6.2578	6.34326	6.44446	6.37665	6.34503	6.29938	6.18487	5.9038	5.86563
615	10.1917	10.0109	9.61845	9.19781	8.86615	8.50376	8.12784	6.97592	6.4669	5.86481	5.68131	6.14843	6.17281	6.16438	6.27588	6.12524	6.09255	5.96202	6.01638	5.81939	5.71371
616	9.89616	9.38236	9.14789	8.9745	8.40138	8.13969	7.75704	6.7275	6.03384	5.74256	5.37827	5.89726	5.80282	6.05014	5.95468	5.82581	5.7814	5.75304	5.67073	5.51764	5.38527
617	9.21752	9.08133	8.7905	8.74842	8.27669	7.7801	7.40363	6.43267	5.97669	5.19498	5.0965	5.53385	5.58761	5.71972	5.68872	5.65092	5.59545	5.73632	5.43396	5.35736	5.1831
618	8.74578	8.28438	8.07947	7.95141	7.36261	7.14207	6.80838	5.89525	5.47481	4.93501	4.81552	5.20848	5.17366	5.31421	5.20271	5.32508	5.00678	5.20028	5.15678	4.90189	4.77727
619	7.81056	7.77188	7.27499	7.29959	6.90698	6.49221	6.24047	5.35144	4.95253	4.49939	4.44263	4.62179	4.738	4.72929	4.84186	4.96999	4.8306	4.46535	4.52719	4.35373	4.24541
620	7.10813	6.80569	6.50582	6.42215	6.38455	6.05085	5.78108	4.89161	4.5169	4.15457	3.936	4.25948	4.30659	4.38379	4.25937	4.36089	4.23405	4.21536	4.06662	4.12914	3.84255
621	6.68758	6.47675	6.01264	6.03663	5.6341	5.3785	5.23975	4.44768	4.23697	3.81273	3.55889	3.91894	3.94617	4.0243	4.00449	4.08736	4.03822	3.79372	3.8552	3.68567	3.58427
622	6.16806	6.03722	5.79818	5.57595	5.45615	5.11084	4.86923	4.26064	3.76885	3.67661	3.29331	3.69844	3.7356	3.59453	3.69957	3.70852	3.67577	3.58996	3.60133	3.44549	3.43822
623	5.90194	5.62962	5.42604	5.24815	4.90118	4.87095	4.60661	4.0571	3.67668	3.31568	3.29933	3.38546	3.47392	3.44253	3.56541	3.48056	3.35946	3.37364	3.34502	3.19584	3.09896
624	5.44942	5.17027	5.05775	4.7955	4.83535	4.43031	4.44453	3.68457	3.35669	3.08181	3.00233	3.28763	3.27756	3.33511	3.32714	3.26203	3.30207	3.20803	3.21957	3.06162	2.97928
625	5.2176	5.0261	4.76498	4.67798	4.38386	4.28694	4.13225	3.49437	3.2296	2.9189	2.87403	2.96987	3.1489	3.18225	3.24693	3.18686	3.0433	3.04419	2.92272	2.90819	2.84477
626	4.94092	4.60534	4.61828	4.43356	4.2176	4.12843	3.89484	3.34375	3.08849	2.84301	2.68296	2.85983	2.96449	2.85807	2.96415	2.96147	2.95884	2.78297	2.86259	2.67461	2.62796
627	4.58518	4.41648	4.30482	4.27446	3.92589	3.74765	3.54218	3.23959	2.885	2.75573	2.41314	2.73368	2.7324	2.81051	2.84276	2.73059	2.67514	2.6912	2.72541	2.56764	2.62155
628	4.34607	4.30078	4.05137	3.92426	3.60723	3.52579	3.50999	3.00772	2.62128	2.52496	2.37495	2.63074	2.55808	2.63714	2.61955	2.62876	2.57218	2.53344	2.46318	2.42635	2.41702
629	4.22456	3.90385	3.81493	3.65736	3.61092	3.30381	3.11758	2.7833	2.55481	2.39176	2.30267	2.44089	2.29211	2.43052	2.50711	2.49013	2.41193	2.41403	2.31235	2.29813	2.17535
630	3.79325	3.60743	3.46628	3.41855	3.23166	3.16975	2.89998	2.62259	2.32546	2.19522	2.08714	2.20101	2.15049	2.17885	2.2082	2.12262	2.2683	2.23094	2.3194	2.15288	2.1035
631	3.44548	3.25208	3.12089	3.1497	2.95409	2.86139	2.79121	2.33538	2.15525	2.05397	1.90376	2.08237	2.02161	2.05511	2.1212	2.07156	2.14137	1.95924	1.94565	1.98741	1.88935
632	3.11114	3.10132	2.90578	2.90241	2.69496	2.44523	2.47106	2.1541	1.93829	1.70745	1.76595	1.85285	1.92478	1.91099	1.93326	1.80706	1.95758	1.80941	1.79201	1.66936	1.74731
633	2.78323	2.79636	2.6604	2.54382	2.49249	2.37982	2.25342	1.88828	1.71133	1.70603	1.54852	1.65658	1.74437	1.68761	1.68452	1.69503	1.6553	1.66526	1.60106	1.59778	1.52009
634	2.54175	2.36496	2.29743	2.30517	2.17634	2.077	2.02195	1.70516	1.53697	1.46437	1.38883	1.53216	1.46702	1.59428	1.55591	1.47298	1.58725	1.52463	1.36486	1.4511	1.38518
635	2.1892	2.17799	2.01466	2.03996	1.94429	1.81651	1.78537	1.51333	1.47535	1.38145	1.26296	1.33745	1.37889	1.40684	1.41286	1.48576	1.30037	1.3555	1.30334	1.28919	1.25902
636	2.03487	1.97512	1.85541	1.88315	1.76297	1.70839	1.60771	1.43505	1.28466	1.2498	1.1367	1.35094	1.26498	1.2962	1.30714	1.32041	1.20315	1.27611	1.13847	1.11933	1.21449
637	1.98319	1.8582	1.73851	1.70684	1.58818	1.60879	1.515	1.30185	1.18813	1.11089	1.12427	1.14281	1.19098	1.14243	1.14611	1.13524	1.12605	1.11651	1.0957	1.09128	1.04218
638	1.85686	1.72904	1.71744	1.56037	1.52438	1.4338	1.43664	1.23205	1.07432	1.03174	1.02855	1.05179	1.09633	1.13564	1.16038	1.05529	1.1244	1.03753	1.0586	0.97512	0.96665
639	1.7412	1.64089	1.56839	1.39698	1.45057	1.32258	1.2866	1.17673	1.06243	0.95656	0.92975	0.97802	1.01178	0.98492	0.95445	1.01378	0.98845	0.94747	0.9511	0.9528	0.92989
640	1.51491	1.40821	1.3882	1.34617	1.31368	1.25724	1.23075	1.0465	0.98097	0.91302	0.88393	0.88087	0.94336	0.93108	0.94713	0.90277	0.86055	0.92296	0.88509	0.85049	0.858
641	1.41823	1.25809	1.25793	1.20683	1.10724	1.14736	1.0768	0.91143	0.84445	0.82368	0.79196	0.81363	0.84599	0.80176	0.75961	0.82961	0.8933	0.81153	0.7803	0.78362	0.72517
642	1.26335	1.15575	1.10718	1.09147	1.05636	0.99598	0.94045	0.85912	0.72452	0.71316	0.74784	0.75188	0.70083	0.77706	0.77251	0.73868	0.66829	0.71766	0.70262	0.64768	0.65272
643	1.04478	1.03667	1.00116	0.91998	0.91403	0.91583	0.86543	0.77266	0.69724	0.68731	0.64923	0.65379	0.66645	0.65813	0.68669	0.6362	0.61664	0.62814	0.59513	0.59364	0.56371
644	0.86502	0.88603	0.80159	0.82193	0.76494	0.75593	0.73005	0.63124	0.63978	0.5752	0.56297	0.54207	0.61451	0.5433	0.56879	0.57273	0.59442	0.53486	0.56002	0.50498	0.52651
645	0.77993	0.77715	0.72278	0.69577	0.70839	0.65358	0.6013	0.5999	0.55597	0.53257	0.5294	0.51139	0.5459	0.52901	0.45641	0.47483	0.48148	0.49852	0.44456	0.4579	0.48604
646	0.70487	0.66333	0.66529	0.64909	0.60687	0.5858	0.53575	0.54169	0.47517	0.46854	0.43591	0.48367	0.45147	0.45339	0.44313	0.44091	0.40427	0.42219	0.40846	0.38401	0.38921
647	0.58087	0.5995	0.58962	0.56556	0.49991	0.51957	0.49945	0.44332	0.46568	0.50663	0.46177	0.42849	0.39967	0.44643	0.42656	0.36013	0.37588	0.36623	0.33047	0.32559	0.34325
648	0.5577	0.54613	0.5536	0.52251	0.5044	0.44487	0.47273	0.49722	0.43065	0.47125	0.48268	0.50051	0.43049	0.33357	0.36008	0.35887	0.36927	0.33867	0.32845	0.32015	0.2926
649	0.45209	0.50367	0.43847	0.43073	0.45934	0.43387	0.39515	0.45184	0.4824	0.48817	0.50626	0.39584	0.40065	0.38968	0.33651	0.32612	0.30667	0.31193	0.28646	0.30606	0.26354
650	0.46353	0.44404	0.43131	0.37417	0.4442	0.36548	0.42435	0.44858	0.5439	0.53173	0.50301	0.44183	0.43853	0.37127	0.33769	0.30719	0.32097	0.31663	0.26732	0.28972	0.24939

## Sheet: Figure 2b
Figure 2b
CIE chromaticity coordinates of NGT:0.1%Pr3+, yEr3+ (y = 0.1%, 0.3%, 0.5%, 1%, 1.5%, 2%)
contents of Er3+	x	y
0.001	0.6022	0.3927
0.003	0.4607	0.5274
0.005	0.429	0.5598
0.01	0.3608	0.6258
0.015	0.3305	0.6546
0.02	0.317	0.6684

## Sheet: Figure 2c
Figure 2c
NGT:0.1%Pr3+,2%Er3+
PL			PersL
Wavelength (nm)	Intensity		Wavelength (nm)	Intensity
450	0.000472054		450	0.000525254
452	0.000569625		452	0.00163
454	0.000691148		454	0.000667955
456	0.000689559		456	0.000665684
458	0.000889816		458	0.000452852
460	0.000982451		460	0.00101
462	0.000902654		462	0.000725502
464	0.00094844		464	0.00057494
466	0.00103		466	0.000541974
468	0.00136		468	0.000766155
470	0.000953408		470	0.000397765
472	0.00094092		472	0.000577475
474	0.00118		474	0.000756036
476	0.000878569		476	0.000842449
478	0.000896009		478	0.000557168
480	0.000839062		480	0.000321565
482	0.00108		482	0.000416043
484	0.00102		484	0.000653517
486	0.00106		486	0.00023303
488	0.00107		488	0.000331494
490	0.0011		490	0
492	0.00144		492	0.000147542
494	0.00128		494	0.000152084
496	0.00151		496	0.000354709
498	0.00128		498	0.000711927
500	0.0013		500	0.000470672
502	0.00128		502	0.000786825
504	0.00128		504	0.000438357
506	0.00157		506	0.000237569
508	0.00221		508	0.000190978
510	0.00272		510	0.000628187
512	0.00386		512	0.000422239
514	0.00616		514	0.00054293
516	0.01043		516	0.000442877
518	0.03171		518	0.000624215
520	0.09258		520	0.000232152
522	0.17897		522	0.000826156
524	0.24456		524	0.00138
526	0.19714		526	0.000799744
528	0.23052		528	0.000815456
530	0.21458		530	0.00108
532	0.21036		532	0.00104
534	0.23328		534	0.00106
536	0.221		536	0.000948523
538	0.13008		538	0.00090122
540	0.18614		540	0.00139
542	0.67241		542	0.00202
544	1		544	0.00199
546	0.73196		546	0.00322
548	0.8187		548	0.00285
550	0.90866		550	0.00217
552	0.7321		552	0.00214
554	0.5293		554	0.0015
556	0.46359		556	0.00244
558	0.28215		558	0.000790185
560	0.16008		560	0.000886394
562	0.09631		562	0.0004283
564	0.06051		564	0.00125
566	0.04337		566	0.00119
568	0.02969		568	0.000960382
570	0.01966		570	0.000896608
572	0.01408		572	0.000744123
574	0.011		574	0.00102
576	0.0081		576	0.00131
578	0.00559		578	0.00124
580	0.00422		580	0.00209
582	0.00327		582	0.00352
584	0.00312		584	0.0066
586	0.00283		586	0.01091
588	0.00351		588	0.02311
590	0.00442		590	0.03274
592	0.00539		592	0.0484
594	0.00743		594	0.06844
596	0.00917		596	0.10211
598	0.01276		598	0.15842
600	0.01875		600	0.22225
602	0.02541		602	0.27393
604	0.03411		604	0.36375
606	0.04182		606	0.44577
608	0.05034		608	0.56168
610	0.06521		610	0.72071
612	0.08863		612	0.90017
614	0.09302		614	1
616	0.08681		616	0.94088
618	0.07802		618	0.84753
620	0.0642		620	0.73361
622	0.0542		622	0.60709
624	0.04922		624	0.50637
626	0.04345		626	0.46852
628	0.03984		628	0.40624
630	0.03248		630	0.35292
632	0.02788		632	0.27927
634	0.02375		634	0.23197
636	0.01943		636	0.1857
638	0.01671		638	0.15527
640	0.01491		640	0.12442
642	0.012		642	0.10453
644	0.00951		644	0.08419
646	0.00864		646	0.05738
648	0.00871		648	0.04451
650	0.01212		650	0.03182
652	0.01777		652	0.02147
654	0.02235		654	0.01588
656	0.02953		656	0.01287
658	0.03618		658	0.0101
660	0.0347		660	0.00995
662	0.04698		662	0.00549
664	0.03714		664	0.00694
666	0.03244		666	0.00574
668	0.03694		668	0.00626
670	0.03784		670	0.00518
672	0.03913		672	0.00426
674	0.03199		674	0.00605
676	0.01847		676	0.00749
678	0.01131		678	0.0081
680	0.00768		680	0.00729
682	0.00594		682	0.0105
684	0.00482		684	0.01001
686	0.00406		686	0.01146
688	0.00405		688	0.01598
690	0.00425		690	0.01634
692	0.00568		692	0.01907
694	0.0077		694	0.03021
696	0.01035		696	0.03556
698	0.00902		698	0.04173
700	0.0092		700	0.0442
702	0.01099		702	0.0482
704	0.01273		704	0.04603
706	0.01605		706	0.05573
708	0.01445		708	0.05615
710	0.01086		710	0.05464
712	0.007		712	0.04803
714	0.00551		714	0.04719
716	0.00563		716	0.05041
718	0.00587		718	0.06412
720	0.00585		720	0.05
722	0.00595		722	0.05565
724	0.00537		724	0.05048
726	0.00467		726	0.06267
728	0.00512		728	0.05175
730	0.00435		730	0.05871
732	0.00531		732	0.05887
734	0.00444		734	0.05638
736	0.005		736	0.09153
738	0.00449		738	0.06493
740	0.00505		740	0.06792
742	0.00427		742	0.079
744	0.00487		744	0.08093
746	0.00498		746	0.10023
748	0.00586		748	0.10824
750	0.0064		750	0.11605
			752	0.12795
			754	0.12853
			756	0.12564
			758	0.12184
			760	0.12613
			762	0.10403
			764	0.11645
			766	0.13062
			768	0.09428
			770	0.11187
			772	0.08327
			774	0.11305
			776	0.1017
			778	0.09907
			780	0.08963
			782	0.09108
			784	0.07516
			786	0.07534
			788	0.06641
			790	0.05533
			792	0.06963
			794	0.07481
			796	0.05487
			798	0.06728
			800	0.0698

## Sheet: Figure 2d
Figure 2d
Spectral luminous efficiency functions for photopic vision			PL spectrum of NGT:0.1%Pr3+, 1.5%Er3+
Wavelength (nm)	Intensity		Wavelength (nm)	Intensity
380	3.9e-05		450	0
390	0.00012		452	8.47562e-05
400	0.000396		454	0.000158311
410	0.00121		456	0.000160254
420	0.004		458	0.000404013
430	0.0116		460	0.000605381
440	0.023		462	0.000593929
450	0.038		464	0.000554976
460	0.06		466	0.00052611
470	0.091		468	0.000927553
480	0.139		470	0.000611007
490	0.208		472	0.000537736
500	0.323		474	0.000783641
510	0.503		476	0.000375369
520	0.71		478	0.000398948
530	0.862		480	0.000426575
540	0.954		482	0.000459013
550	0.995		484	0.000582858
560	0.995		486	0.000559033
570	0.952		488	0.000556212
580	0.87		490	0.000717618
590	0.757		492	0.00101
600	0.631		494	0.000879445
610	0.503		496	0.00097234
620	0.381		498	0.000924103
630	0.265		500	0.000765287
640	0.175		502	0.000689247
650	0.107		504	0.00106
660	0.061		506	0.00115
670	0.032		508	0.00172
680	0.017		510	0.00243
690	0.0082		512	0.00336
700	0.0041		514	0.00554
710	0.0021		516	0.00966
720	0.00105		518	0.03233
730	0.00052		520	0.09617
740	0.00025		522	0.18604
750	0.00012		524	0.25658
760	6e-05		526	0.20136
770	3e-05		528	0.23323
780	1.5e-05		530	0.21011
			532	0.20791
			534	0.2255
			536	0.21193
			538	0.12378
			540	0.18161
			542	0.65511
			544	1
			546	0.70409
			548	0.79864
			550	0.86421
			552	0.70673
			554	0.50662
			556	0.43695
			558	0.25896
			560	0.14209
			562	0.08536
			564	0.05424
			566	0.0376
			568	0.0275
			570	0.01803
			572	0.01302
			574	0.00985
			576	0.00653
			578	0.0047
			580	0.00363
			582	0.00299
			584	0.00268
			586	0.00292
			588	0.0039
			590	0.00502
			592	0.00656
			594	0.00892
			596	0.01243
			598	0.0177
			600	0.02535
			602	0.03511
			604	0.04707
			606	0.05847
			608	0.07175
			610	0.09162
			612	0.12418
			614	0.13102
			616	0.12322
			618	0.10923
			620	0.08963
			622	0.07644
			624	0.06778
			626	0.05998
			628	0.05535
			630	0.04703
			632	0.03912
			634	0.03188
			636	0.02671
			638	0.02242
			640	0.01974
			642	0.01582
			644	0.01285
			646	0.01022
			648	0.01042
			650	0.01161
			652	0.01591
			654	0.0198
			656	0.02627
			658	0.02998
			660	0.02995
			662	0.04239
			664	0.03072
			666	0.02791
			668	0.03121
			670	0.03093
			672	0.03214
			674	0.02695
			676	0.01529
			678	0.00951
			680	0.00546
			682	0.00455
			684	0.00357
			686	0.00399
			688	0.00362
			690	0.00481
			692	0.00613
			694	0.00877
			696	0.01063
			698	0.01022
			700	0.00995
			702	0.01278
			704	0.01422
			706	0.01563
			708	0.01429
			710	0.01222
			712	0.00887
			714	0.00798
			716	0.00757
			718	0.00761
			720	0.00677
			722	0.00759
			724	0.00721
			726	0.00687
			728	0.00682
			730	0.00668
			732	0.00649
			734	0.00675
			736	0.00678
			738	0.00636
			740	0.00563
			742	0.00641
			744	0.00716
			746	0.0081
			748	0.00814
			750	0.00807

[truncated: 8 more sheets: Figure 2e, Figure 3a, Figure 3b, Figure 3c, Figure 3d, Supplementary Figure 1, Supplementary Figure 2, Supplementary Figure 3]
